# Supplementary material for: FgCsn12 Is Involved in the Regulation of Ascosporogenesis in the Wheat Scab Fungus Fusarium graminearum
Source: Int J Mol Sci. 2022 Sep 9;23(18):10445. doi: 10.3390/ijms231810445 (PMC9499528; doi:10.3390/ijms231810445)
Supplement: Supplementary file 1 [file ijms-23-10445-s001.zip]

Archive with 12 entries (11 files):
- ijms-1865500-supplementary/
- ijms-1865500-supplementary/Figure S1-lzw.tif
- ijms-1865500-supplementary/Figure S2.pdf
- ijms-1865500-supplementary/Figure S3-lzw.tif
- ijms-1865500-supplementary/Figure S4-lzw.tif
- ijms-1865500-supplementary/Figure S5-lzw.tif
- ijms-1865500-supplementary/Figure S6-lzw.tif
- ijms-1865500-supplementary/Figure S7-lzw.tif
- ijms-1865500-supplementary/Figure S8-lzw.tif
- ijms-1865500-supplementary/Figure S9-lzw.tif
- ijms-1865500-supplementary/Table S1.xlsx
- ijms-1865500-supplementary/Table S2.xlsx
