# Supplementary material for: FgCsn12 Is Involved in the Regulation of Ascosporogenesis in the Wheat Scab Fungus Fusarium graminearum
Source: Int J Mol Sci. 2022 Sep 9;23(18):10445. doi: 10.3390/ijms231810445 (PMC9499528; doi:10.3390/ijms231810445)
Supplement: Supplementary file 1 [file ijms-23-10445-s001.zip › ijms-1865500-supplementary/Table S1.xlsx]

## Sheet: Table S1
Table S1. Identification of DEGs in the Fgcsn12 deletion mutant in comparison with the wild type strain PH-1.
	logFC	logCPM	PH-1_1	PH-1_2	Fgcsn12_1	Fgcsn12_2	Type
FG4G31510	-9.03378	10.8089	3704.58	3523.28	7.348	6.27671	down
FG2G01190	-8.69499	6.05259	150.113	147.93	0.151505	0.607424	down
FG2G26300	-8.54486	6.36267	178.818	187.528	0.530268	0.404949	down
FG3G34710	-8.31616	6.12329	158.155	153.564	0.530268	0.404949	down
FG2G17880	-8.20911	7.11041	287.717	310.669	1.13629	0.809899	down
FG2G29870	-8.13985	8.80453	893.083	950.84	2.72709	3.94826	down
FG4G17640	-8.13665	6.18179	163.628	160.325	0.833278	0.202475	down
FG3G35610	-8.08671	9.74946	1752.77	1741.68	6.28746	6.58043	down
FG3G35620	-8.02049	9.42298	1364.42	1435.36	5.07542	5.77053	down
FG2G26330	-7.98084	3.40083	26.3591	23.6624	0.151505	0	down
FG2G26830	-7.88333	7.63918	416.05	429.786	1.66656	1.92351	down
FG4G19380	-7.6732	0.333034	2.23382	3.21937	0	0	down
FG3G36060	-7.45754	7.79162	462.178	471.798	2.72709	2.53093	down
FG2G29510	-7.2527	6.60436	208.081	219.239	1.66656	1.01237	down
FG2G23540	-7.2412	2.68559	17.0888	12.7165	0	0.202475	down
FG2G17420	-7.16422	7.95153	502.611	535.542	2.8786	4.55568	down
FG1G54220	-7.05888	-0.16615	1.34029	2.25356	0	0	down
FG2G31330	-6.99608	9.69555	1637.06	1718.82	13.1809	13.0596	down
FG1G25770	-6.9888	11.4954	5690	5835.91	44.694	46.1642	down
FG1G00870	-6.97808	10.8394	3610.42	3727.87	27.7254	30.7761	down
FG1G34620	-6.94254	5.32773	86.8958	98.3517	0.681773	0.809899	down
FG2G07200	-6.91382	4.51711	50.0377	58.2706	0.378763	0.506187	down
FG1G52020	-6.91197	10.0108	2063.16	2093.88	15.6808	19.2351	down
FG2G22790	-6.89397	10.4982	2918.94	2883.27	24.7711	23.892	down
FG2G23530	-6.87563	4.33501	48.5857	45.715	0.378763	0.404949	down
FG3G32470	-6.85261	6.97965	266.719	278.153	1.96957	2.83464	down
FG4G34980	-6.82781	7.06043	282.691	291.675	2.57559	2.4297	down
FG2G21650	-6.81871	2.76514	15.3017	17.2236	0.151505	0.101237	down
FG4G19390	-6.80611	2.21529	8.82361	13.8433	0.0757525	0.101237	down
FG2G26310	-6.7543	3.6384	29.4865	29.4572	0.151505	0.404949	down
FG1G00960	-6.71177	2.65797	13.8497	16.4188	0.151505	0.101237	down
FG3G36160	-6.68977	5.86452	124.982	137.789	1.51505	0.911136	down
FG1G32450	-6.67032	9.6018	1580.43	1559.78	16.2868	14.2745	down
FG4G35090	-6.6474	2.98215	19.6577	17.3846	0.227258	0.101237	down
FG1G53230	-6.52224	7.82952	488.314	461.818	4.77241	5.66929	down
FG3G34100	-6.49879	4.35734	44.7882	52.1538	0.60602	0.404949	down
FG2G32560	-6.4902	9.32874	1278.75	1327.83	15.8323	12.7559	down
FG3G35250	-6.4545	3.54113	24.9071	31.0669	0.30301	0.303712	down
FG1G32440	-6.44416	9.03251	1047.22	1084.93	13.787	10.225	down
FG2G42380	-6.41291	10.252	2404.71	2481.49	27.2709	30.3712	down
FG2G26840	-6.3992	1.09122	4.69103	4.82905	0	0.101237	down
FG2G26990	-6.36828	4.98851	77.9605	66.4799	0.984783	0.708661	down
FG2G28460	-6.34105	8.38508	690.699	686.047	9.39331	7.28909	down
FG2G38010	-6.23153	9.2469	1220.12	1239.46	17.4231	14.9831	down
FG4G21080	-6.17959	5.05738	73.6045	79.6794	0.833278	1.31609	down
FG2G41030	-6.16807	6.5472	203.725	203.142	2.80284	2.83464	down
FG3G16860	-6.15935	5.9106	130.344	138.433	1.96957	1.72103	down
FG2G42250	-6.1568	0.878744	4.35596	3.5413	0.0757525	0	down
FG2G01480	-6.14799	8.14978	558.791	617.958	8.33278	8.20022	down
FG4G01660	-6.14405	5.45242	95.9428	102.859	0.90903	2.02475	down
FG2G17750	-6.13795	8.46943	707.341	748.181	10.2266	10.4274	down
FG2G01510	-6.13358	2.46678	11.5042	14.9701	0.227258	0.101237	down
FG1G52900	-6.0979	0.816196	3.35074	4.50712	0.0757525	0	down
FG2G27690	-6.07648	6.28059	170.776	170.305	2.19682	2.93588	down
FG2G42400	-6.07492	0.794441	3.23905	4.50712	0.0757525	0	down
FG2G30640	-6.06783	2.96165	19.0992	17.2236	0.454515	0	down
FG2G18700	-6.03825	10.8033	3570.1	3535.51	57.1932	50.3149	down
FG1G15160	-6.03743	7.08107	284.589	293.123	3.78763	5.1631	down
FG2G19470	-6.03731	4.01493	37.1932	38.6324	0.757525	0.303712	down
FG3G29320	-6.03109	10.3191	2467.15	2631.35	36.6642	41.7098	down
FG3G35270	-6.02326	7.04792	275.319	290.548	4.54515	4.04949	down
FG1G01710	-6.01061	7.64842	419.066	420.61	6.59047	6.37795	down
FG3G36050	-5.93316	4.29639	43.2245	48.9344	0.681773	0.809899	down
FG2G39290	-5.92218	7.20654	303.018	324.673	5.30268	4.96063	down
FG2G21260	-5.9221	7.47545	364.225	384.875	5.83295	6.58043	down
FG1G34400	-5.92205	7.00521	281.015	266.081	4.6209	4.3532	down
FG4G06870	-5.89456	4.82859	64.1108	66.6409	0.90903	1.31609	down
FG3G00890	-5.88515	4.69413	57.1859	62.7777	0.757525	1.31609	down
FG2G01920	-5.83988	6.94675	260.129	267.529	4.99967	4.04949	down
FG2G26200	-5.8143	0.581021	3.35074	2.89743	0.0757525	0	down
FG2G22530	-5.81066	2.92213	17.5355	18.0285	0.30301	0.303712	down
FG2G01470	-5.79808	1.29237	4.69103	6.5997	0.151505	0	down
FG2G01270	-5.78367	2.42407	10.8341	14.8091	0.227258	0.202475	down
FG3G32480	-5.77837	4.45847	52.3832	48.6125	0.60602	1.31609	down
FG2G26470	-5.74335	5.70865	112.92	121.209	2.27258	2.02475	down
FG4G18070	-5.72596	7.36446	344.344	349.14	7.12074	5.77053	down
FG4G19080	-5.72227	3.5993	30.2683	25.594	0.378763	0.708661	down
FG3G36150	-5.71155	6.51491	192.779	204.269	3.93913	3.54331	down
FG4G01240	-5.68943	7.44389	372.49	356.545	7.42375	6.58043	down
FG2G19270	-5.66935	3.28103	21.7798	23.9843	0.0757525	0.911136	down
FG1G34330	-5.65282	5.11934	74.7214	84.1865	1.66656	1.41732	down
FG2G29150	-5.62746	6.94241	259.012	265.276	5.30268	5.26434	down
FG1G30210	-5.57883	5.62785	107.67	113.483	2.57559	1.92351	down
FG2G00370	-5.57766	3.04532	19.6577	18.6723	0.378763	0.404949	down
FG2G20360	-5.57289	4.10335	40.3205	39.1153	0.833278	0.809899	down
FG1G34530	-5.54397	9.58122	1544.35	1515.2	33.2554	32.1935	down
FG3G01480	-5.54154	3.51589	24.1253	30.1011	0.454515	0.708661	down
FG3G00880	-5.53812	7.54386	379.527	399.845	8.25703	8.50393	down
FG3G31950	-5.53266	7.81171	452.573	478.559	10.9084	8.90888	down
FG4G19370	-5.51584	3.70675	30.0449	30.745	0.378763	1.01237	down
FG3G35530	-5.50618	5.30167	83.6567	95.2933	2.27258	1.51856	down
FG1G34200	-5.474	7.39126	341.217	362.662	7.348	8.60517	down
FG2G18510	-5.47297	4.3498	49.2558	43.7834	0.90903	1.21485	down
FG3G30860	-5.46003	5.76898	118.728	123.141	2.72709	2.73341	down
FG1G36680	-5.45734	7.89798	466.311	519.606	10.7569	11.7435	down
FG4G21030	-5.42793	4.29713	44.4531	46.3589	1.28779	0.708661	down
FG1G00890	-5.424	8.25115	594.309	652.083	14.0142	15.0844	down
FG4G35300	-5.40457	0.959381	4.46765	3.86324	0.0757525	0.101237	down
FG1G51720	-5.40332	8.59884	781.169	789.067	17.3473	20.045	down
FG3G33150	-5.39617	0.207351	1.56368	3.38034	0	0.101237	down
FG2G18530	-5.36935	2.68082	14.4082	15.453	0.378763	0.303712	down
FG1G01660	-5.35891	7.85421	473.124	480.652	12.0447	11.0349	down
FG3G34750	-5.34703	8.07409	552.201	551.478	14.3172	12.5534	down
FG2G29440	-5.33748	1.36817	5.1378	6.5997	0.151505	0.101237	down
FG3G32780	-5.32407	4.97852	67.0147	76.9429	1.96957	1.51856	down
FG2G36270	-5.30477	8.29819	620.78	661.741	15.0748	17.6153	down
FG2G26530	-5.3018	7.69722	426.996	430.751	9.54482	12.5534	down
FG3G33600	-5.29815	6.67819	221.595	215.376	5.60569	5.46682	down
FG3G30700	-5.289	4.98771	70.7006	72.9187	1.5908	2.12598	down
FG3G36130	-5.28748	1.68678	6.81317	7.88745	0.0757525	0.303712	down
FG3G34720	-5.28708	1.68648	6.92486	7.72648	0.151505	0.202475	down
FG2G01180	-5.27608	0.138709	2.34552	1.93162	0.0757525	0	down
FG4G19350	-5.2575	2.88458	17.3121	16.7407	0.30301	0.607424	down
FG2G28980	-5.24544	8.38519	669.366	687.657	17.3473	18.5264	down
FG2G03440	-5.23469	0.10402	2.12213	2.09259	0.0757525	0	down
FG2G28040	-5.22436	4.21279	40.6556	45.0712	0.90903	1.41732	down
FG4G18180	-5.22135	5.01814	70.8122	75.9771	2.27258	1.51856	down
FG2G17770	-5.2116	6.48013	194.678	188.011	4.99967	5.36558	down
FG1G39880	-5.19952	6.33112	171.111	177.065	5.22693	4.04949	down
FG1G34890	-5.19034	7.25014	309.161	328.697	8.71154	8.70641	down
FG2G35390	-5.1763	10.0667	2112.97	2123.01	62.5716	53.8583	down
FG1G11630	-5.17602	5.93121	132.913	134.248	4.09064	3.13836	down
FG1G03450	-5.17344	3.98309	35.4061	37.6666	1.21204	0.708661	down
FG1G26680	-5.16927	6.67115	211.99	223.263	5.83295	6.27671	down
FG4G13370	-5.12809	7.26048	316.086	324.512	9.31756	8.90888	down
FG4G31360	-5.11952	4.37135	48.8091	45.0712	1.28779	1.41732	down
FG1G33520	-5.1161	7.99053	516.014	523.469	15.908	13.7683	down
FG2G16740	-5.10328	5.38356	92.4803	93.2007	2.57559	2.83464	down
FG1G02120	-5.07855	10.9455	3813.25	3911.21	114.614	113.892	down
FG2G05210	-5.04563	2.81427	15.8602	16.5797	0.378763	0.607424	down
FG2G30800	-5.03902	7.16116	304.47	292.962	10.0751	7.79527	down
FG3G30960	-5.0384	-0.0445731	2.01044	1.60968	0	0.101237	down
FG4G22470	-5.02602	8.47148	716.611	713.895	21.438	22.5759	down
FG2G29350	-5.0216	7.26736	318.878	322.42	8.71154	11.3386	down
FG2G25080	-5.02069	7.1797	292.408	314.371	9.24181	9.41507	down
FG1G33390	-5.00107	10.4329	2654.34	2769.62	80.6007	89.2913	down
FG4G31380	-4.98894	4.88332	64.6692	68.5725	2.27258	1.82227	down
FG4G20790	-4.97305	2.30851	11.1691	11.4288	0.454515	0.202475	down
FG2G42410	-4.96752	6.78948	226.51	241.935	7.04499	7.99775	down
FG2G16950	-4.9594	6.58313	199.257	209.42	6.43897	6.68166	down
FG1G25790	-4.958	6.35327	169.547	182.216	5.68144	5.56805	down
FG2G23810	-4.95503	6.92043	252.534	256.906	7.80251	8.70641	down
FG1G52770	-4.93661	3.87622	35.071	31.5498	1.4393	0.607424	down
FG2G26520	-4.93634	5.56167	102.979	105.112	3.0301	3.84702	down
FG4G02550	-4.93111	10.0839	2095.89	2168.57	69.6166	70.1575	down
FG2G23820	-4.92477	10.7121	3209.78	3348.79	106.432	109.64	down
FG3G00900	-4.92332	8.30009	607.935	667.053	21.8925	19.8425	down
FG2G26780	-4.90919	1.3378	4.91441	6.43874	0.30301	0	down
FG2G26080	-4.90641	3.95297	33.284	38.1495	1.13629	1.21485	down
FG1G01940	-4.90299	9.41555	1357.16	1343.28	44.8455	45.4556	down
FG2G42390	-4.89357	1.33673	5.91964	4.99002	0.227258	0.101237	down
FG2G00820	-4.87054	5.95989	134.476	135.374	3.93913	5.46682	down
FG4G19100	-4.86316	2.6425	14.4082	14.0043	0.530268	0.404949	down
FG4G21130	-4.84794	10.0927	2119.34	2162.29	76.6616	71.5748	down
FG1G52010	-4.8476	6.47992	187.641	192.679	6.66622	6.47919	down
FG1G01210	-4.82659	0.475212	3.23905	2.25356	0.0757525	0.101237	down
FG1G41200	-4.82568	9.14658	1061.63	1187.62	39.3913	39.8875	down
FG2G28660	-4.79994	11.4437	5371.01	5447.33	197.184	190.832	down
FG2G23770	-4.79863	2.1597	11.0574	8.69229	0.227258	0.506187	down
FG2G41560	-4.79457	3.95219	35.4061	34.9301	1.51505	0.911136	down
FG4G04570	-4.78282	7.2615	312.735	322.903	11.6659	11.3386	down
FG2G16730	-4.77001	2.12517	10.2756	9.1752	0.30301	0.404949	down
FG2G41040	-4.76265	2.55168	14.0731	12.2336	0.530268	0.404949	down
FG3G13210	-4.75987	7.68486	426.772	412.401	14.8475	16.2992	down
FG3G00250	-4.74219	2.86331	15.9718	17.3846	0.530268	0.708661	down
FG4G15340	-4.73832	10.0855	2126.04	2122.69	87.6457	70.6636	down
FG2G24190	-4.73308	10.6434	3061.12	3165.6	111.887	122.801	down
FG4G27360	-4.73086	8.31151	608.606	669.629	23.4833	24.7019	down
FG2G31340	-4.73025	6.93526	244.939	267.851	9.31756	10.0225	down
FG2G25240	-4.72598	2.76088	16.9771	13.1994	0.378763	0.809899	down
FG2G01930	-4.71149	3.59633	26.6942	28.6524	1.28779	0.708661	down
FG3G02830	-4.70015	6.76356	221.26	236.141	10.0751	7.08661	down
FG3G11500	-4.68934	9.47113	1393.01	1397.21	55.8296	51.9347	down
FG2G24310	-4.6849	4.84073	63.3289	64.5483	2.34833	2.63217	down
FG2G08200	-4.67493	8.78573	885.935	866.01	34.9219	33.5096	down
FG2G19300	-4.67272	0.332777	2.01044	3.21937	0.0757525	0.101237	down
FG4G00460	-4.64296	2.00591	8.82361	9.1752	0.378763	0.303712	down
FG4G36660	-4.63486	9.61168	1531.85	1533.55	61.3596	62.0585	down
FG1G10110	-4.6329	8.87952	911.847	954.06	35.831	39.685	down
FG3G35630	-4.62683	6.45695	186.524	184.792	6.81773	8.4027	down
FG1G01000	-4.62675	4.75683	61.7653	58.2706	2.72709	2.02475	down
FG2G19290	-4.62568	1.81173	7.37162	8.37036	0.30301	0.303712	down
FG1G53030	-4.61804	8.47463	701.644	717.275	25.9074	32.4972	down
FG3G01920	-4.59948	3.36907	23.0084	23.9843	0.757525	1.21485	down
FG4G18840	-4.57713	1.93776	7.7067	9.6581	0.454515	0.202475	down
FG2G23720	-4.57253	10.083	2120.68	2100.96	89.7668	87.469	down
FG1G51730	-4.5714	8.71351	817.915	847.338	35.3764	34.5219	down
FG1G23130	-4.56995	8.15815	568.397	577.716	23.6348	24.7019	down
FG4G21330	-4.56835	1.05449	4.46765	4.34615	0	0.404949	down
FG4G05000	-4.55402	9.31973	1237.32	1270.52	51.6632	55.3768	down
FG2G30180	-4.54748	5.75781	120.068	112.839	5.15117	4.75815	down
FG3G34060	-4.54704	5.6925	107.894	116.863	3.78763	6.07424	down
FG3G04490	-4.51129	10.2362	2316.81	2364.3	104.69	100.225	down
FG1G34310	-4.50689	6.60259	203.948	203.625	10.0751	7.49156	down
FG2G42890	-4.50414	2.82894	16.3069	15.6139	0.757525	0.607424	down
FG2G39570	-4.49116	10.4209	2641.83	2667.09	116.659	119.561	down
FG1G39170	-4.4901	8.23963	624.131	580.935	26.7406	26.9291	down
FG1G35250	-4.48401	7.87757	457.264	491.758	20.6047	21.8673	down
FG2G36720	-4.47416	11.5078	5674.47	5531.52	261.195	242.362	down
FG4G30850	-4.44864	6.04224	135.146	147.286	7.4995	5.06187	down
FG3G34300	-4.44561	5.27291	83.545	85.4742	3.25736	4.65692	down
FG4G22480	-4.44309	7.30087	325.357	318.717	13.787	16.0967	down
FG3G14190	-4.44273	7.84331	443.414	483.388	21.438	21.0574	down
FG2G33680	-4.43816	10.6814	3134.28	3203.91	141.127	151.755	down
FG2G04580	-4.43816	6.45312	188.758	178.675	9.31756	7.39032	down
FG1G29960	-4.43588	11.8268	6954.34	6994.88	330.205	313.734	down
FG1G01680	-4.4312	6.47501	194.454	177.387	8.33278	9.01012	down
FG2G31560	-4.42894	7.97414	491.106	518.962	24.1651	22.4747	down
FG3G35100	-4.423	6.91421	252.534	245.799	11.5901	11.6423	down
FG1G47520	-4.42036	9.40669	1317.84	1331.85	64.1624	59.1226	down
FG2G30730	-4.41933	0.581315	2.68059	3.5413	0.151505	0.101237	down
FG2G21640	-4.41436	1.77986	6.03133	9.6581	0.227258	0.506187	down
FG1G53840	-4.41429	0.581039	2.90397	3.21937	0.151505	0.101237	down
FG1G35440	-4.40773	0.138828	2.23382	1.93162	0	0.202475	down
FG1G01420	-4.40469	5.48008	100.745	91.591	4.84816	4.15073	down
FG2G23150	-4.40354	3.11841	19.3226	19.7991	0.833278	1.01237	down
FG3G18590	-4.40086	7.68843	400.86	433.81	19.6957	19.7413	down
FG3G16990	-4.39679	7.13393	284.589	292.48	14.4687	12.6547	down
FG4G34230	-4.39575	8.79701	838.69	914.461	40.2246	43.2283	down
FG2G09160	-4.36557	7.7491	426.549	440.088	20.3017	21.8673	down
FG2G31060	-4.36016	5.20072	77.6254	83.5426	4.09064	3.64454	down
FG1G27070	-4.35838	5.07259	70.1421	78.2306	4.16639	2.83464	down
FG1G02130	-4.35775	2.4128	12.6211	10.7849	0.378763	0.809899	down
FG4G20160	-4.35218	6.57755	192.444	207.327	9.62057	9.92126	down
FG3G16880	-4.35212	9.47238	1356.27	1408.8	67.95	67.3228	down
FG2G31580	-4.34473	8.15974	553.653	586.247	27.4982	28.6502	down
FG2G28960	-4.33936	0.8582	3.57412	4.02421	0.0757525	0.303712	down
FG1G00840	-4.33543	5.71253	110.798	114.449	4.54515	6.88414	down
FG3G00730	-4.3328	2.9836	18.6524	16.4188	1.21204	0.404949	down
FG1G24570	-4.32776	10.3867	2589	2569.86	133.021	123.307	down
FG1G45560	-4.32631	7.01668	268.841	262.378	12.2719	14.4769	down
FG1G54290	-4.32227	0.0681228	1.89875	2.09259	0.151505	0	down
FG2G24880	-4.31795	6.12095	145.422	149.379	7.12074	7.69404	down
FG3G19380	-4.3042	7.22179	299.221	310.186	14.8475	16.0967	down
FG1G20400	-4.29236	8.94313	961.773	963.718	47.1181	51.5298	down
FG3G15050	-4.28217	6.13158	151.565	143.584	7.19649	8.09899	down
FG4G20770	-4.27433	2.77976	14.5199	16.4188	0.681773	0.911136	down
FG2G28770	-4.2729	2.32456	10.1639	12.3946	0.454515	0.708661	down
FG1G30360	-4.26052	9.30721	1191.86	1272.29	63.3291	65.2981	down
FG4G21040	-4.2441	2.40616	11.7276	11.7507	0.454515	0.809899	down
FG2G01490	-4.23979	4.1307	40.5439	36.5398	1.74231	2.4297	down
FG2G42530	-4.23186	0.447185	3.23905	1.93162	0.151505	0.101237	down
FG3G35810	-4.2286	2.57222	12.5094	14.1652	0.757525	0.607424	down
FG2G17410	-4.21709	-0.00624919	2.01044	1.60968	0.0757525	0.101237	down
FG2G29040	-4.21429	6.22592	152.012	163.222	8.02977	9.01012	down
FG1G01100	-4.20087	1.4389	5.80794	5.79486	0.378763	0.202475	down
FG1G08280	-4.20041	9.15734	1089.1	1130.8	58.0264	63.0709	down
FG2G00470	-4.19007	1.75489	7.03655	7.72648	0.60602	0.101237	down
FG3G27150	-4.18996	8.80899	865.049	887.741	47.5726	48.4927	down
FG3G00980	-4.18081	8.82977	874.766	902.067	46.8908	51.4286	down
FG2G16520	-4.17553	1.59931	6.92486	5.95583	0.0757525	0.708661	down
FG3G20690	-4.17043	5.72886	110.351	115.897	5.07542	7.79527	down
FG4G31820	-4.16967	7.35984	326.473	337.712	18.1049	18.8301	down
FG2G19130	-4.16946	4.62039	53.8352	54.0854	3.56037	2.22722	down
FG1G03460	-4.16717	4.16627	36.8581	43.4615	2.42408	1.92351	down
FG4G19360	-4.16296	-0.0449229	2.01044	1.44872	0.0757525	0.101237	down
FG1G53020	-4.15578	5.83632	121.52	120.404	5.52994	8.4027	down
FG4G19120	-4.13917	3.23854	22.0032	19.4772	0.757525	1.72103	down
FG2G18290	-4.13251	1.70939	6.81317	7.40455	0.227258	0.607424	down
FG4G26950	-4.12515	6.29758	166.532	161.129	10.2266	8.30146	down
FG3G30780	-4.12449	3.92049	34.0658	32.6766	1.96957	1.82227	down
FG1G48470	-4.12361	8.88315	907.938	930.397	53.9358	51.2261	down
FG1G26430	-4.12169	10.1458	2143.24	2198.99	128.628	120.27	down
FG4G17710	-4.11735	6.4715	186.078	181.572	11.9689	8.80765	down
FG3G34180	-4.11023	1.16053	4.24427	5.31196	0.30301	0.202475	down
FG3G11510	-4.10253	5.54686	97.6181	102.537	6.36321	5.06187	down
FG2G28620	-4.09779	6.1059	143.3	145.515	7.72676	9.31383	down
FG4G25720	-4.09262	5.10901	78.4073	69.3774	3.93913	4.85939	down
FG2G32100	-4.07713	4.8763	61.7653	66.319	3.93913	3.54331	down
FG1G25370	-4.06842	6.60568	197.47	204.269	12.5749	11.1361	down
FG2G06920	-4.06749	8.00878	495.462	523.952	30.6798	29.9662	down
FG1G50670	-4.06722	5.74979	114.707	112.678	5.60569	8.30146	down
FG1G12320	-4.05644	7.33504	320.33	329.341	17.1201	22.4747	down
FG1G43480	-4.05113	6.502	184.514	190.104	10.8326	11.8448	down
FG2G03550	-4.04989	5.05985	70.7006	73.5626	4.31789	4.3532	down
FG1G53370	-4.04666	1.30665	4.91441	5.63389	0.227258	0.404949	down
FG3G05240	-4.04517	11.2065	4375.17	4595.49	256.65	287.413	down
FG2G16930	-4.04371	6.17895	148.884	153.725	8.71154	9.71878	down
FG3G24560	-4.0266	5.74189	113.702	112.356	7.42375	6.27671	down
FG1G29210	-4.02566	8.76316	839.025	849.108	54.2388	48.8976	down
FG3G36140	-4.01968	4.39397	45.57	46.3589	2.49983	3.23959	down
FG3G00610	-4.01931	9.27716	1181.13	1209.84	76.2071	70.7649	down
FG3G34970	-4.01666	3.44908	24.0136	24.1453	1.13629	1.92351	down
FG2G17890	-4.01414	3.12116	19.9927	18.0285	0.833278	1.6198	down
FG1G26390	-4.01	7.19039	294.977	293.606	17.7261	18.9314	down
FG4G35410	-3.99656	7.45434	342.78	359.442	22.1955	21.6648	down
FG1G34910	-3.99059	3.62	26.5825	27.6866	1.66656	1.72103	down
FG2G41230	-3.98177	4.71388	55.9573	58.1096	4.24214	2.73341	down
FG1G17780	-3.96572	8.70015	806.746	806.13	51.6632	51.5298	down
FG2G08190	-3.96245	9.13783	1088.65	1080.26	71.8892	66.8166	down
FG2G06640	-3.95974	8.34422	618.993	650.795	39.3913	42.4184	down
FG3G19370	-3.9565	7.69692	403.54	419.806	26.2861	26.7267	down
FG3G33560	-3.94403	2.69118	13.0679	15.6139	0.984783	0.809899	down
FG1G34160	-3.93868	4.17398	40.5439	37.8276	2.8786	2.12598	down
FG1G34150	-3.93868	4.17398	40.5439	37.8276	2.8786	2.12598	down
FG4G28770	-3.93044	10.1249	2117.78	2127.84	135.521	143.352	down
FG1G23150	-3.93015	5.70865	110.798	108.976	6.43897	8.20022	down
FG3G34760	-3.92586	5.73181	111.133	112.678	8.63579	5.66929	down
FG3G15070	-3.92483	4.34935	44.4531	44.1053	2.65134	3.23959	down
FG2G36160	-3.92409	8.83586	883.031	881.302	57.4204	58.9201	down
FG2G31570	-3.92095	4.8876	62.4354	65.3532	4.84816	3.34083	down
FG3G13630	-3.91475	5.89335	134.588	111.551	9.46907	6.58043	down
FG2G35270	-3.91322	7.26408	306.928	308.576	20.3017	20.5512	down
FG2G05190	-3.91257	4.09369	35.7412	39.2763	2.8786	1.92351	down
FG1G42290	-3.89496	9.50317	1390.67	1380.95	91.0546	95.568	down
FG2G19380	-3.89448	9.26395	1171.31	1184.41	77.7221	80.8886	down
FG2G31050	-3.88792	0.748538	3.01566	3.86324	0.378763	0	down
FG3G07840	-3.88683	4.528	52.7183	46.1979	4.6209	1.72103	down
FG2G03330	-3.88464	2.66995	15.8602	11.1068	0.681773	1.21485	down
FG2G16750	-3.88134	2.93974	16.0835	17.7065	1.13629	1.11361	down
FG1G54020	-3.87509	-0.254685	1.45199	1.44872	0.0757525	0.101237	down
FG3G30110	-3.8746	5.28527	80.9761	85.1523	5.37843	5.973	down
FG3G02510	-3.86635	3.26568	21.5564	20.282	1.74231	1.01237	down
FG3G33260	-3.86521	10.7318	3117.64	3304.04	207.941	233.352	down
FG2G08280	-3.86209	6.53379	191.997	185.918	13.0294	12.9584	down
FG3G26750	-3.85815	4.99132	65.5628	71.148	4.4694	4.96063	down
FG1G30990	-3.85171	1.4671	5.58456	6.1168	0.30301	0.506187	down
FG2G27970	-3.84887	7.19193	295.758	288.455	20.3774	20.1462	down
FG2G05620	-3.84307	6.14331	142.741	150.184	10.6811	9.51631	down
FG3G02700	-3.83835	7.52664	356.854	373.93	23.7863	27.6378	down
FG1G03410	-3.83499	4.94087	67.0147	63.9045	5.15117	3.84702	down
FG3G35220	-3.83408	0.138037	2.45721	1.44872	0.151505	0.101237	down
FG1G50590	-3.83346	2.03391	8.04177	9.81907	0.681773	0.506187	down
FG1G25780	-3.83341	6.33641	164.745	167.085	11.2114	12.1485	down
FG3G36750	-3.83328	3.77222	29.1514	30.584	2.49983	1.51856	down
FG3G30760	-3.8266	1.70882	6.58978	7.40455	0.454515	0.506187	down
FG3G16460	-3.82638	5.32392	74.8331	97.3859	5.98445	6.07424	down
FG2G28900	-3.82349	1.29038	5.02611	5.15099	0.378763	0.303712	down
FG3G33350	-3.81989	0.702391	3.23905	3.21937	0.227258	0.202475	down
FG3G00970	-3.81757	3.98796	34.2892	34.6082	1.96957	3.03712	down
FG2G22780	-3.80025	6.11667	142.295	144.228	10.5296	9.92126	down
FG2G27240	-3.79964	2.12273	10.7224	7.40455	0.60602	0.708661	down
FG2G41470	-3.79478	3.67949	27.476	28.3304	1.81806	2.22722	down
FG1G00430	-3.79428	1.42339	6.25471	4.66808	0.530268	0.202475	down
FG4G25240	-3.7936	6.19891	155.027	146.481	12.4234	8.90888	down
FG2G42990	-3.78493	1.08945	4.57934	4.02421	0.378763	0.202475	down
FG3G18400	-3.78115	8.60327	748.331	749.147	53.254	55.883	down
FG3G24100	-3.77678	2.95282	17.4238	15.9359	1.36355	1.01237	down
FG2G28470	-3.77305	3.41899	22.3382	24.4672	1.74231	1.6198	down
FG2G31590	-3.77062	9.61286	1455.78	1515.03	106.887	110.956	down
FG3G15060	-3.76679	6.43344	174.238	178.353	12.1962	13.8695	down
FG3G22640	-3.76355	5.64245	105.101	103.342	7.72676	7.5928	down
FG3G11530	-3.75928	9.6713	1549.49	1539.66	118.325	109.235	down
FG3G02630	-3.75839	9.7816	1700.95	1628.36	125.219	120.574	down
FG4G21320	-3.75321	1.76584	7.37162	6.92164	0.378763	0.708661	down
FG3G02290	-3.7526	1.38203	4.91441	6.1168	0.227258	0.607424	down
FG3G13000	-3.75235	6.81011	226.063	225.678	17.4988	15.793	down
FG2G42780	-3.75105	2.82695	15.9718	14.4872	1.06054	1.21485	down
FG2G12090	-3.74863	8.29203	611.845	599.768	43.3305	47.1766	down
FG4G12760	-3.74516	6.35387	157.931	177.709	11.6659	13.4646	down
FG2G37970	-3.73437	7.48133	350.599	354.13	26.9679	25.8155	down
FG1G50900	-3.73247	2.81036	15.7485	14.3262	1.06054	1.21485	down
FG1G17870	-3.72891	9.632	1492.31	1510.69	113.25	113.183	down
FG1G44430	-3.72845	6.2952	159.942	160.968	12.0447	12.1485	down
FG2G26100	-3.71794	0.390487	3.12735	1.60968	0	0.404949	down
FG2G17230	-3.71729	10.5383	2862.65	2717.31	214.077	210.067	down
FG3G30940	-3.71481	4.55472	48.9208	51.9928	3.40886	4.3532	down
FG4G05820	-3.70631	9.38108	1254.18	1273.58	93.0999	101.035	down
FG1G35070	-3.70551	2.02309	8.82361	8.37036	0.757525	0.506187	down
FG1G00910	-3.70352	1.35064	5.91964	4.34615	0.378763	0.404949	down
FG2G21420	-3.70141	6.46546	181.387	176.743	14.3172	13.0596	down
FG4G24850	-3.69811	5.75187	113.702	109.137	7.95402	9.41507	down
FG4G05660	-3.69664	10.4615	2567.89	2722.94	198.32	210.067	down
FG2G17720	-3.68851	4.66647	51.8247	57.1438	4.77241	3.44207	down
FG2G28200	-3.6871	2.92301	16.5303	16.0968	1.13629	1.41732	down
FG4G29230	-3.68575	8.95336	913.299	976.595	69.9953	77.2441	down
FG2G03450	-3.68418	1.16085	3.68581	5.79486	0.30301	0.404949	down
FG4G19810	-3.68232	1.17595	5.02611	4.02421	0.454515	0.202475	down
FG3G03450	-3.67989	3.7256	29.7099	26.8817	2.27258	2.12598	down
FG3G16700	-3.67445	5.23998	78.0722	80.9671	5.60569	6.98538	down
FG1G27510	-3.6618	4.76158	54.8404	61.168	4.69666	4.3532	down
FG1G20880	-3.65154	7.89364	471.895	450.551	38.7853	34.2182	down
FG1G28140	-3.64964	7.81902	433.585	445.239	34.6947	35.3318	down
FG1G00170	-3.6454	1.1423	4.46765	4.50712	0.454515	0.202475	down
FG4G22680	-3.64293	6.01943	125.653	141.813	9.46907	12.1485	down
FG2G41220	-3.63957	2.59749	11.3925	15.131	1.21204	0.809899	down
FG4G15410	-3.6374	9.8724	1729.87	1792.38	133.855	149.831	down
FG3G31130	-3.63656	3.57063	26.8059	23.8233	1.89381	2.22722	down
FG2G32520	-3.63312	7.84505	446.43	446.365	35.9067	36.0405	down
FG1G03050	-3.62898	1.8636	7.595	7.72648	0.681773	0.506187	down
FG2G38560	-3.61326	8.84257	856.56	889.511	71.6619	70.8661	down
FG2G25280	-3.61181	7.86724	435.708	471.154	36.5885	37.559	down
FG1G22800	-3.61131	6.68126	206.852	203.947	15.5293	18.4252	down
FG3G10030	-3.60291	10.2405	2252.03	2270.94	184.306	188.099	down
FG2G25000	-3.60086	5.12968	72.1525	74.8503	5.22693	7.08661	down
FG3G08220	-3.59763	5.29999	85.2204	78.2306	6.43897	7.18785	down
FG2G13630	-3.5888	10.3104	2437.88	2302.33	205.517	187.896	down
FG2G22870	-3.58652	5.05915	68.5784	71.6309	5.52994	6.17548	down
FG2G16360	-3.58623	6.75627	220.255	210.225	16.6656	19.5388	down
FG1G52800	-3.57982	2.37412	11.1691	10.7849	1.21204	0.506187	down
FG3G04690	-3.57919	9.31747	1169.07	1236.24	95.4482	106.299	down
FG2G01450	-3.57795	4.93979	63.7757	65.3532	4.39365	6.68166	down
FG2G26560	-3.5747	10.5696	2773.74	2887.77	231.727	243.779	down
FG3G33050	-3.57063	1.49418	5.58456	6.1168	0.378763	0.607424	down
FG4G33380	-3.56745	4.89818	66.0095	58.2706	4.6209	6.07424	down
FG2G22010	-3.56525	4.52895	48.5857	49.2563	4.01488	4.25197	down
FG4G26880	-3.55719	7.17138	283.249	283.948	23.1803	25.2081	down
FG1G00980	-3.55027	5.20516	76.1734	77.7477	5.98445	7.28909	down
FG2G29830	-3.54676	3.37776	20.1044	25.1111	2.12107	1.6198	down
FG1G01690	-3.53536	6.04697	137.939	130.062	11.3629	11.8448	down
FG4G26580	-3.5252	10.043	1959.4	1974.6	176.2	164.916	down
FG3G20020	-3.52317	8.38931	644.347	633.25	54.5418	56.7941	down
FG2G16830	-3.52022	8.35286	603.579	645.322	55.8296	52.6434	down
FG2G24330	-3.51886	3.11595	17.6472	19.6381	1.66656	1.51856	down
FG2G29800	-3.516	1.03549	3.68581	4.66808	0.30301	0.404949	down
FG3G34650	-3.51134	0.20622	1.89875	2.41453	0.0757525	0.303712	down
FG2G03430	-3.51024	1.78697	8.26515	5.63389	0.378763	0.911136	down
FG2G25860	-3.50888	0.205477	2.23382	1.93162	0.227258	0.101237	down
FG3G09250	-3.50852	8.74701	807.528	818.846	72.4194	70.2587	down
FG3G33130	-3.5069	2.71395	13.2913	14.8091	0.984783	1.51856	down
FG4G14350	-3.49453	8.63211	759.165	743.835	70.7529	61.9572	down
FG4G31520	-3.49416	5.11013	71.8175	71.9529	6.59047	6.07424	down
FG1G03330	-3.47507	2.87546	15.6368	15.453	1.21204	1.6198	down
FG4G21400	-3.47463	5.24532	76.0617	81.7719	7.12074	6.98538	down
FG3G31910	-3.47413	6.08871	135.481	140.364	12.9537	11.6423	down
FG3G36270	-3.47324	4.03478	33.8424	35.896	3.48462	2.63217	down
FG1G34570	-3.4689	4.09441	34.736	37.9885	2.80284	3.84702	down
FG2G23640	-3.46572	0.419349	2.23382	2.89743	0.378763	0	down
FG1G09860	-3.45408	8.82554	833.552	876.312	72.8739	83.7233	down
FG2G29810	-3.45118	2.52227	13.4029	10.302	0.833278	1.41732	down
FG3G16910	-3.45055	5.44662	90.6933	88.3716	8.18127	8.20022	down
FG3G16900	-3.45055	5.44662	90.6933	88.3716	8.18127	8.20022	down
FG2G29610	-3.44736	5.56622	91.8102	103.825	9.31756	8.4027	down
FG2G29370	-3.44382	3.42182	21.4447	24.4672	1.96957	2.22722	down
FG1G33640	-3.44292	7.25409	283.249	313.727	26.6649	28.2452	down
FG1G26370	-3.44079	5.13938	71.7058	74.6893	6.89348	6.47919	down
FG2G18200	-3.43289	4.66465	52.83	53.2805	4.69666	5.1631	down
FG1G26920	-3.42724	2.89345	13.1796	19.1552	1.5908	1.31609	down
FG2G19560	-3.42138	2.81117	13.1796	17.0626	1.66656	1.01237	down
FG2G23970	-3.41874	3.17602	19.3226	18.8333	1.96957	1.51856	down
FG3G30770	-3.41681	3.88144	31.3852	30.745	3.18161	2.53093	down
FG1G34500	-3.41581	7.04072	249.853	266.725	23.8621	24.4994	down
FG2G40910	-3.41394	8.67506	741.742	799.852	71.5104	73.0933	down
FG2G17650	-3.41177	2.01475	7.48331	9.6581	0.681773	0.911136	down
FG3G36860	-3.41171	5.66342	97.8415	110.263	10.5296	8.70641	down
FG1G02940	-3.40953	5.65625	99.4052	107.205	10.7569	8.30146	down
FG1G19130	-3.40897	0.137826	2.34552	1.44872	0.227258	0.101237	down
FG2G02000	-3.40746	8.59136	706.67	749.147	67.4955	69.7525	down
FG2G42770	-3.40026	1.83286	6.03133	9.1752	0.681773	0.708661	down
FG4G30950	-3.39969	7.4077	318.432	339.804	29.089	33.6108	down
FG3G11080	-3.38376	5.3806	84.7737	86.2791	9.0903	6.98538	down
FG3G29390	-3.37715	6.43345	159.607	186.401	16.8928	16.198	down
FG4G12750	-3.37343	6.95743	246.391	239.038	22.4985	24.6007	down
FG2G37150	-3.35865	8.21199	547.734	575.945	52.8753	56.8954	down
FG2G24160	-3.356	2.85864	15.6368	14.6481	1.28779	1.72103	down
FG1G01400	-3.35303	-0.210579	1.56368	1.28775	0.151505	0.101237	down
FG2G39610	-3.34126	9.16019	1031.47	1099.58	104.235	105.995	down
FG3G02150	-3.33658	0.898619	3.68581	3.5413	0.227258	0.506187	down
FG4G27820	-3.33643	8.58557	695.278	748.503	69.9196	73.0933	down
FG3G01250	-3.33487	0.897717	4.02088	3.0584	0.454515	0.202475	down
FG3G10050	-3.33431	9.87871	1678.72	1797.53	166.883	178.076	down
FG3G34820	-3.33376	1.78796	6.3664	8.04842	0.833278	0.506187	down
FG1G25900	-3.31306	9.78462	1597.63	1656.85	162.186	165.321	down
FG2G07280	-3.31273	8.59977	741.071	711.802	76.5858	69.1451	down
FG4G35400	-3.31196	8.9197	897.216	908.184	91.3576	90.3037	down
FG3G24630	-3.30925	6.6807	206.964	194.611	20.0744	20.5512	down
FG1G53350	-3.30841	2.49476	12.3977	10.7849	1.21204	1.11361	down
FG2G09150	-3.30258	0.50313	1.89875	3.70227	0.151505	0.404949	down
FG1G05000	-3.30187	4.34628	39.9855	45.3931	4.31789	4.25197	down
FG2G30360	-3.30142	4.46084	48.474	42.0128	4.01488	5.36558	down
FG3G30160	-3.30043	3.20374	17.9823	21.0869	1.74231	2.22722	down
FG1G30050	-3.29996	11.5711	5632.59	5466.33	570.871	555.793	down
FG1G26800	-3.29979	3.99693	32.1671	34.9301	3.56037	3.13836	down
FG3G06600	-3.296	6.21404	147.209	147.93	14.2415	15.9955	down
FG1G26660	-3.29383	0.300909	2.34552	2.09259	0.227258	0.202475	down
FG1G45040	-3.29242	7.74463	402.088	415.137	39.6186	44.1395	down
FG1G40200	-3.2914	9.57805	1421.49	1399.3	144.157	143.959	down
FG1G49190	-3.28234	1.14122	4.91441	3.5413	0.530268	0.303712	down
FG4G36130	-3.27355	8.60741	732.918	724.036	76.2071	74.3082	down
FG2G26270	-3.27143	9.81453	1633.37	1679.22	173.852	168.864	down
FG1G53290	-3.26362	0.0310292	1.89875	1.60968	0.151505	0.202475	down
FG3G17220	-3.2601	7.58092	363.667	366.847	37.7248	38.5714	down
FG1G26810	-3.25867	9.90503	1743.95	1776.45	180.594	187.492	down
FG1G33890	-3.25325	0.269959	2.12213	2.25356	0.227258	0.202475	down
FG1G34390	-3.25052	1.1073	3.90919	4.66808	0.530268	0.303712	down
FG3G01170	-3.2498	2.89776	13.0679	18.8333	1.81806	1.41732	down
FG3G27540	-3.24388	5.79544	110.351	112.678	13.2567	9.82002	down
FG3G31630	-3.24054	4.64987	51.9364	51.3489	5.75719	5.06187	down
FG1G01810	-3.23862	4.35755	39.5387	46.1979	4.84816	4.04949	down
FG3G00950	-3.23836	5.59062	96.0545	98.5127	11.5901	8.60517	down
FG2G28450	-3.23331	3.3272	21.333	20.282	2.34833	2.02475	down
FG2G41010	-3.22904	4.31041	40.4322	41.8518	5.07542	3.44207	down
FG3G08450	-3.22853	6.35787	154.916	169.5	17.3473	17.1091	down
FG2G39530	-3.22692	1.10685	4.80272	3.38034	0.227258	0.708661	down
FG1G06010	-3.22634	6.87454	224.388	230.99	22.4228	26.6254	down
FG4G24470	-3.22631	9.60121	1446.74	1406.06	153.323	151.451	down
FG1G35870	-3.22545	7.05397	251.529	262.057	27.8769	26.8279	down
FG3G25540	-3.22368	6.05215	131.684	131.833	13.6355	14.6794	down
FG4G26610	-3.2233	9.27999	1159.13	1132.25	125.825	119.156	down
FG1G03020	-3.22234	3.85069	31.1619	28.3304	4.01488	2.12598	down
FG3G00860	-3.22234	1.21038	4.13258	5.15099	0.30301	0.708661	down
FG2G27870	-3.21737	6.77569	210.985	215.054	21.6652	24.3982	down
FG3G31050	-3.21576	0.238464	1.78706	2.57549	0.227258	0.202475	down
FG1G10790	-3.21553	4.66065	49.7026	54.8902	5.60569	5.56805	down
FG2G29650	-3.21362	6.57638	181.498	192.196	18.1806	22.4747	down
FG1G52450	-3.21074	5.93323	121.185	122.014	11.7416	14.8819	down
FG1G29230	-3.2104	7.16759	276.212	276.222	30.4525	29.0551	down
FG2G42080	-3.20746	1.92524	7.595	7.88745	0.681773	1.01237	down
FG1G12200	-3.20429	4.18814	36.0763	39.7592	3.63612	4.65692	down
FG4G20150	-3.2023	3.96784	30.38	35.0911	3.0301	4.15073	down
FG1G05010	-3.19442	4.14389	32.6138	41.6908	3.25736	4.96063	down
FG3G27430	-3.19437	6.70048	201.714	202.659	21.5137	22.7784	down
FG1G37000	-3.18623	6.6413	200.262	187.367	23.256	18.9314	down
FG3G30290	-3.18543	5.60732	97.7298	97.5468	9.69633	12.0472	down
FG4G35100	-3.18504	3.54251	23.9019	24.4672	2.65134	2.63217	down
FG2G27410	-3.17889	1.90352	8.15346	6.76067	0.90903	0.708661	down
FG2G30480	-3.17869	6.04719	126.211	136.501	13.7112	15.3881	down
FG1G32010	-3.17807	11.4569	4940.22	5235.66	528.753	596.187	down
FG4G07660	-3.17453	10.2894	2342.17	2211.06	262.331	241.451	down
FG2G17170	-3.1725	3.58855	23.7902	26.3988	3.56037	1.72103	down
FG2G28070	-3.17085	9.77691	1595.51	1609.68	176.882	179.089	down
FG2G19960	-3.17047	6.14991	148.549	129.58	15.908	14.9831	down
FG1G02960	-3.16373	-0.0446294	1.34029	2.09259	0.151505	0.202475	down
FG4G31260	-3.16042	9.79924	1620.75	1631.25	180.67	183.138	down
FG1G50680	-3.14823	2.93803	14.4082	17.7065	1.66656	1.92351	down
FG4G18090	-3.14777	1.73049	7.03655	6.1168	0.530268	1.01237	down
FG2G29750	-3.14754	5.21355	70.5889	80.3232	8.10552	8.90888	down
FG1G15530	-3.1457	7.64994	384.665	372.964	43.4062	42.1147	down
FG2G29860	-3.14147	4.52191	43.8947	51.027	5.30268	5.36558	down
FG3G00780	-3.14144	4.79847	55.6222	57.9486	6.74198	5.973	down
FG3G00770	-3.14144	4.79847	55.6222	57.9486	6.74198	5.973	down
FG2G20350	-3.13859	2.06928	8.48853	8.53132	0.757525	1.21485	down
FG3G10100	-3.13422	7.74456	404.992	401.777	44.9213	47.1766	down
FG2G34690	-3.13231	8.33577	610.169	589.788	70.4499	66.108	down
FG1G22310	-3.13212	6.83562	214	227.287	25.6801	24.3982	down
FG2G40790	-3.12674	7.46019	328.261	339.16	36.6642	39.9887	down
FG2G22050	-3.12515	2.81837	15.4134	13.1994	1.81806	1.41732	down
FG4G13980	-3.1237	8.86458	842.04	874.38	96.2815	100.832	down
FG2G31550	-3.11483	1.41108	3.7975	7.24358	0.530268	0.708661	down
FG3G04840	-3.11424	8.23096	553.989	563.55	64.1624	64.8931	down
FG2G31540	-3.11063	0.171927	2.23382	1.60968	0.227258	0.202475	down
FG4G18210	-3.10965	3.23512	20.2161	18.1894	1.4393	3.23959	down
FG1G36100	-3.10919	3.93955	32.1671	30.584	3.93913	3.23959	down
FG1G00520	-3.10229	0.554518	2.68059	2.73646	0.30301	0.303712	down
FG1G00930	-3.09931	-0.0847988	1.56368	1.60968	0.227258	0.101237	down
FG3G32520	-3.0921	0.528986	2.01044	3.5413	0.378763	0.202475	down
FG2G40410	-3.09074	2.25757	9.60545	9.81907	1.13629	1.11361	down
FG1G51710	-3.08378	7.69839	389.802	389.865	48.3301	43.1271	down
FG3G18490	-3.07528	9.35177	1172.98	1208.23	138.476	144.263	down
FG2G00810	-3.07084	6.94278	238.237	231.634	29.4677	26.1192	down
FG2G27800	-3.06803	11.7835	6286.54	6361.15	752.298	755.838	down
FG1G17770	-3.0606	4.45413	43.0011	46.5199	5.37843	5.26434	down
FG4G04020	-3.05389	6.0072	124.982	127.326	15.1505	15.1856	down
FG1G38090	-3.05321	5.23007	70.1421	81.289	8.9388	9.2126	down
FG2G24690	-3.04566	6.59772	181.163	192.679	21.3622	24.0945	down
FG1G25070	-3.04514	6.50991	170.664	182.216	21.438	21.1586	down
FG2G16680	-3.0433	5.46444	89.1296	85.7962	10.3781	10.9336	down
FG1G49620	-3.04275	5.39392	85.1087	81.7719	10.3023	9.92126	down
FG2G16460	-3.04267	9.06328	991.036	959.211	117.947	118.853	down
FG2G27700	-3.03501	1.85187	7.03655	7.40455	0.984783	0.708661	down
FG1G04540	-3.02795	7.53401	333.957	362.501	40.3004	45.3543	down
FG1G52830	-3.02756	4.25229	39.7621	37.1837	4.4694	5.06187	down
FG4G19090	-3.02519	1.54622	5.69625	5.79486	0.681773	0.708661	down
FG4G21720	-3.02338	5.78998	109.011	108.332	12.7264	14.1732	down
FG2G29710	-3.01997	7.46268	331.723	330.468	41.8154	39.5838	down
FG4G08520	-3.01849	3.42545	20.1044	24.3062	3.48462	1.72103	down
FG2G30170	-3.01221	4.51484	43.5596	49.5783	5.52994	5.973	down
FG1G02560	-3.00626	4.58338	45.0116	52.6367	4.69666	7.69404	down
FG3G13640	-3.00358	6.23606	142.406	150.505	17.8776	18.6277	down
FG4G34930	-3.00319	4.75932	56.9625	51.027	6.74198	6.7829	down
FG1G23930	-3.00213	5.2673	77.067	75.8161	9.16606	10.0225	down
FG3G15030	-3.00066	5.7711	100.187	115.736	11.8174	15.3881	down
FG4G30790	-2.99158	4.90958	61.6536	58.1096	7.348	7.79527	down
FG2G28890	-2.99042	2.22655	7.03655	12.5555	1.51505	0.809899	down
FG4G26980	-2.98899	5.4028	77.5137	91.591	11.3629	9.61755	down
FG4G26440	-2.9889	6.27505	147.991	151.793	18.8624	18.8301	down
FG1G36890	-2.98711	9.78307	1619.97	1553.35	211.728	187.795	down
FG3G01230	-2.98578	1.4359	6.14302	4.02421	0.90903	0.303712	down
FG4G15880	-2.98453	7.64354	372.714	372.481	48.4816	45.3543	down
FG2G02010	-2.98281	6.0153	130.567	120.082	16.1353	15.5905	down
FG1G25560	-2.98189	7.31188	302.572	293.606	38.4065	36.9516	down
FG3G13250	-2.98138	6.04667	127.216	130.223	17.1201	15.1856	down
FG2G01440	-2.9806	3.40752	20.1044	23.5014	2.95435	2.4297	down
FG2G19800	-2.97525	1.14085	4.91441	3.21937	0.530268	0.506187	down
FG2G32020	-2.97385	7.83834	411.582	437.995	53.9358	54.0607	down
FG2G29410	-2.97316	2.57414	12.1743	11.7507	1.5908	1.41732	down
FG3G34860	-2.97215	1.79883	6.14302	7.88745	0.757525	1.01237	down
FG3G35120	-2.96962	4.18733	37.4166	35.896	4.54515	4.85939	down
FG1G04410	-2.96695	7.24046	285.818	281.856	34.6189	38.3689	down
FG3G16500	-2.96266	2.25665	9.94052	9.01423	1.21204	1.21485	down
FG3G17570	-2.95976	5.08392	61.3185	75.1722	7.80251	9.82002	down
FG3G31510	-2.95562	1.08967	3.12735	5.31196	0.681773	0.303712	down
FG1G17460	-2.95474	9.77924	1593.83	1563.33	208.016	198.83	down
FG4G01630	-2.94599	4.50269	44.6765	46.5199	6.0602	5.66929	down
FG3G35520	-2.93776	5.27025	76.9553	75.1722	9.54482	10.4274	down
FG1G47430	-2.93588	5.89167	109.904	122.175	14.696	15.5905	down
FG3G31860	-2.93293	1.38064	4.35596	5.95583	0.681773	0.607424	down
FG2G06490	-2.92793	6.32781	152.347	156.3	19.9229	20.6524	down
FG4G00370	-2.92318	2.81902	13.6263	14.9701	2.12107	1.51856	down
FG2G23750	-2.92258	7.06316	256.108	245.799	32.5736	33.8133	down
FG1G28800	-2.91662	6.21794	146.316	139.077	17.8776	20.2475	down
FG1G50430	-2.91559	0.418706	2.45721	2.25356	0.378763	0.202475	down
FG4G23830	-2.91544	5.76976	107.447	104.468	13.4082	14.8819	down
FG1G02540	-2.91061	11.7634	6032.67	6288.23	805.401	833.386	down
FG1G53170	-2.90913	-0.210653	1.34029	1.44872	0.227258	0.101237	down
FG1G12400	-2.9078	9.0396	933.515	966.132	125.295	127.863	down
FG3G11490	-2.90729	5.54833	81.6463	103.825	11.2114	13.5658	down
FG1G02780	-2.89931	6.49101	173.456	168.856	23.256	22.5759	down
FG3G05690	-2.89843	6.88478	216.793	229.702	30.3768	29.2576	down
FG3G35750	-2.89786	5.38634	84.5503	78.7135	10.3023	11.8448	down
FG4G24870	-2.89719	3.91892	30.9385	29.6182	4.69666	3.23959	down
FG2G08330	-2.88873	9.04075	956.971	940.055	131.885	123.813	down
FG2G25550	-2.88642	1.86187	7.03655	7.24358	1.13629	0.708661	down
FG4G18880	-2.87942	3.22206	20.998	15.6139	2.65134	2.32846	down
FG1G26560	-2.87829	4.12001	33.9541	35.896	4.84816	4.55568	down
FG2G17180	-2.87344	1.15773	4.69103	3.5413	0.757525	0.303712	down
FG1G36860	-2.8722	6.69565	194.454	197.186	24.1651	29.865	down
FG4G10090	-2.86766	2.74528	13.738	12.8775	1.66656	2.02475	down
FG3G05950	-2.85712	5.57791	91.9219	94.1665	14.5445	10.6299	down
FG4G29920	-2.85648	9.40132	1194.54	1224.33	159.914	174.634	down
FG2G28180	-2.85631	-0.00658103	1.56368	1.77065	0.227258	0.202475	down
FG3G33860	-2.85479	3.29196	21.333	17.2236	2.80284	2.53093	down
FG1G32250	-2.85425	10.3568	2262.42	2390.86	310.434	333.476	down
FG1G52820	-2.85322	7.50121	340.658	328.054	48.1029	44.1395	down
FG4G35050	-2.84682	3.1952	19.3226	16.9017	1.89381	3.34083	down
FG2G01500	-2.84593	3.50298	20.7746	25.272	2.04532	4.55568	down
FG1G52810	-2.84203	1.59655	7.03655	4.18518	0.454515	1.21485	down
FG4G30860	-2.83889	6.3718	156.815	158.071	22.8015	20.9561	down
FG2G25910	-2.83497	3.07049	16.4186	17.2236	2.57559	2.02475	down
FG1G26180	-2.83336	3.60022	25.9124	21.8917	3.71187	2.93588	down
FG3G32490	-2.83182	5.26539	72.5993	78.3916	11.2871	9.61755	down
FG4G16110	-2.83019	7.53637	342.892	340.609	47.2696	48.9989	down
FG4G19010	-2.82972	3.19766	19.546	16.5797	2.65134	2.4297	down
FG3G11640	-2.82955	9.64016	1412.45	1428.59	203.547	195.692	down
FG4G14320	-2.8261	7.04786	246.614	246.443	34.6947	34.8256	down
FG3G16490	-2.82582	2.14656	9.49376	7.56551	1.51505	0.809899	down
FG3G00550	-2.82529	1.62135	6.47809	5.15099	0.90903	0.708661	down
FG1G22590	-2.82448	6.48788	167.537	172.397	24.1651	23.6895	down
FG3G35110	-2.81942	3.99686	29.2631	35.0911	4.4694	4.55568	down
FG3G04100	-2.81714	7.66927	366.906	380.368	52.7995	53.1496	down
FG3G30600	-2.81641	3.54626	23.3435	23.1794	3.33311	3.23959	down
FG2G18520	-2.81148	5.12519	69.5836	66.319	8.56004	11.1361	down
FG2G26440	-2.81049	4.64672	49.8143	48.7734	6.66622	7.49156	down
FG3G21540	-2.80768	7.99075	461.732	464.233	68.253	63.577	down
FG2G42720	-2.80715	3.35718	19.7693	21.2478	2.80284	3.03712	down
FG1G43340	-2.80697	7.02907	240.36	245.96	33.7099	35.9392	down
FG3G24330	-2.80347	8.05991	477.368	492.563	68.1773	70.8661	down
FG4G22230	-2.80085	6.67436	187.976	196.06	26.7406	28.4477	down
FG1G30290	-2.80065	3.88632	28.7046	30.2621	4.01488	4.45444	down
FG4G02040	-2.79655	6.98182	233.993	236.302	30.3768	37.964	down
FG2G29720	-2.7949	1.36611	4.35596	5.63389	0.454515	1.01237	down
FG2G03840	-2.79357	2.55834	9.71714	14.3262	0.757525	2.83464	down
FG2G39590	-2.79218	3.31065	20.1044	19.1552	2.04532	3.84702	down
FG4G19600	-2.78953	-0.0453651	1.78706	1.28775	0.151505	0.303712	down
FG2G34510	-2.78868	9.1871	1032.92	1044.52	148.626	152.16	down
FG1G45940	-2.78706	2.8384	15.19	12.7165	2.27258	1.72103	down
FG1G54280	-2.78519	3.39877	19.7693	22.5356	3.10585	2.93588	down
FG4G15350	-2.78238	8.33344	577.332	586.247	82.8733	86.4567	down
FG1G01440	-2.77797	2.15673	8.82361	8.53132	1.13629	1.41732	down
FG2G20370	-2.76644	2.04981	8.04177	8.04842	0.984783	1.41732	down
FG3G07650	-2.76638	1.40948	4.13258	6.27777	0.833278	0.607424	down
FG3G04850	-2.76463	5.92282	113.813	118.151	17.1958	16.8054	down
FG1G21740	-2.76062	8.81786	806.411	805.647	122.946	114.398	down
FG1G46150	-2.75953	8.78495	800.714	774.097	112.341	120.776	down
FG1G32730	-2.75869	4.22183	34.5126	39.7592	4.6209	6.47919	down
FG2G16650	-2.75774	3.53406	21.7798	24.4672	3.18161	3.64454	down
FG3G24660	-2.75648	4.5357	45.4583	45.5541	6.28746	7.28909	down
FG1G41420	-2.75329	6.15566	136.04	133.765	20.2259	19.7413	down
FG2G40460	-2.7508	1.55949	5.1378	6.27777	0.681773	1.01237	down
FG3G00650	-2.75015	3.89897	26.9176	32.8376	3.93913	4.96063	down
FG1G16480	-2.74818	4.58124	46.3519	47.6466	7.27224	6.58043	down
FG1G30790	-2.74773	8.33997	566.386	599.446	84.6156	89.0888	down
FG1G07890	-2.74709	8.53749	669.701	661.258	101.887	95.973	down
FG2G28020	-2.74693	6.24839	149.443	136.34	21.741	20.8549	down
FG1G51870	-2.74255	8.37611	593.527	599.929	93.2514	84.4319	down
FG4G29930	-2.74067	3.55455	23.4552	22.8575	4.01488	2.73341	down
FG2G30120	-2.73853	2.85576	14.2965	14.1652	2.19682	2.02475	down
FG3G10330	-2.73754	7.22781	283.249	266.564	40.0731	42.7221	down
FG3G07610	-2.73725	9.48819	1272.05	1266.82	193.169	187.289	down
FG1G27060	-2.73157	1.1423	3.57412	4.82905	0.454515	0.809899	down
FG1G26380	-2.73086	5.35891	74.0513	85.4742	12.4234	11.3386	down
FG2G24440	-2.72932	5.43981	81.0878	86.44	12.0447	13.2621	down
FG2G30150	-2.7226	4.20108	36.9698	34.9301	5.75719	5.06187	down
FG1G20200	-2.72141	7.77486	393.377	400.811	59.693	60.7424	down
FG1G30350	-2.71688	6.00006	120.85	121.853	20.2259	16.198	down
FG2G35490	-2.71616	6.14188	132.801	133.926	21.6652	18.5264	down
FG1G09250	-2.71563	6.43547	162.958	160.646	22.1955	27.6378	down
FG4G32170	-2.7142	6.9187	230.866	215.215	35.0734	32.8009	down
FG3G07070	-2.71381	8.4701	613.52	655.624	96.13	97.1878	down
FG2G30190	-2.71177	0.102741	2.01044	1.44872	0.30301	0.202475	down
FG4G19880	-2.7055	0.270307	1.67537	2.57549	0.151505	0.506187	down
FG2G04630	-2.70528	9.20728	1070.67	1017.96	167.943	151.755	down
FG1G26770	-2.70255	1.89339	6.92486	7.40455	0.984783	1.21485	down
FG4G31400	-2.70013	4.59145	44.2297	50.5441	8.33278	5.87176	down
FG3G02730	-2.69969	4.43723	43.3362	40.886	6.81773	6.07424	down
FG2G23270	-2.69862	0.419376	1.89875	2.89743	0.30301	0.404949	down
FG2G36700	-2.69833	8.99297	905.258	899.652	146.733	130.596	down
FG2G23830	-2.69816	0.812615	3.57412	2.57549	0.757525	0.101237	down
FG4G26770	-2.68994	7.11523	244.38	265.598	37.4218	41.811	down
FG2G06050	-2.68773	7.17434	260.799	268.656	40.0731	42.216	down
FG4G34280	-2.68165	6.21921	135.481	144.872	21.0592	22.6772	down
FG2G30770	-2.67825	2.58203	10.0522	13.8433	1.5908	2.12598	down
FG1G00690	-2.67781	0.678615	2.45721	3.38034	0.30301	0.607424	down
FG1G40220	-2.67444	7.15265	251.305	270.427	37.4218	44.7469	down
FG4G31460	-2.67398	4.11104	35.9646	30.745	4.77241	5.87176	down
FG2G40960	-2.66975	5.79447	108.452	100.766	14.999	18.324	down
FG4G30840	-2.66429	2.79953	14.6316	12.0726	2.27258	1.92351	down
FG1G49890	-2.66328	5.3143	76.7319	75.3332	11.8931	12.1485	down
FG2G33470	-2.66278	1.82802	8.15346	4.82905	1.06054	1.01237	down
FG3G36310	-2.66141	4.81017	53.6118	54.8902	7.72676	9.61755	down
FG2G29320	-2.66072	8.78134	758.272	800.174	123.249	123.003	down
FG1G12380	-2.6607	5.61409	88.4595	98.8346	14.7717	14.6794	down
FG2G18330	-2.65782	2.02169	8.04177	7.40455	0.757525	1.82227	down
FG4G34630	-2.65667	0.237629	1.89875	2.09259	0.378763	0.202475	down
FG3G15090	-2.64865	6.34188	152.123	149.862	24.3166	23.7908	down
FG2G27090	-2.64631	3.04583	16.4186	15.6139	2.49983	2.63217	down
FG1G25190	-2.64274	6.48678	164.298	168.695	26.2104	27.1316	down
FG3G00660	-2.64097	3.99407	32.5022	28.9743	4.4694	5.56805	down
FG1G06770	-2.63976	3.23773	16.8654	20.443	2.80284	3.13836	down
FG1G25640	-2.63721	4.9733	59.8665	60.8461	8.78729	10.8324	down
FG1G00350	-2.63692	0.389013	2.79228	1.44872	0.530268	0.101237	down
FG1G50640	-2.63414	4.3334	36.9698	41.8518	5.75719	6.98538	down
FG1G54160	-2.63176	2.04069	7.37162	8.53132	1.06054	1.51856	down
FG1G43320	-2.6281	4.42375	41.6608	41.3689	7.27224	5.973	down
FG2G03780	-2.62676	3.67533	23.1201	27.2037	4.16639	3.84702	down
FG4G00150	-2.62587	4.33364	38.6452	39.5982	6.89348	5.56805	down
FG2G08290	-2.62421	8.45757	610.616	635.664	98.0238	104.376	down
FG2G36970	-2.6209	7.41814	311.172	306.967	51.2087	49.1001	down
FG2G30700	-2.61848	8.57102	676.849	667.214	111.583	107.008	down
FG3G22040	-2.61823	10.3906	2323.29	2335.33	378.308	380.45	down
FG1G26830	-2.61813	6.05287	123.084	125.394	19.6957	20.8549	down
FG3G03400	-2.61744	2.79049	11.6159	15.7749	2.72709	1.51856	down
FG2G42980	-2.61405	1.82938	7.14824	6.1168	0.90903	1.31609	down
FG3G26550	-2.61342	7.94415	427.889	452.804	69.2378	74.9156	down
FG3G28560	-2.61177	4.83508	52.6066	57.6267	9.24181	8.60517	down
FG1G40190	-2.61143	9.93521	1705.86	1699.18	258.771	299.258	down
FG1G52930	-2.61046	4.53125	40.9907	49.2563	6.21171	8.70641	down
FG2G35640	-2.61027	8.74128	750.677	757.195	124.992	121.687	down
FG3G33190	-2.60859	10.6987	2812.05	2942.02	463.151	480.472	down
FG4G22250	-2.60677	6.3396	146.539	154.53	24.8468	24.3982	down
FG1G10480	-2.6039	5.54478	82.3164	95.6152	13.8627	15.3881	down
FG2G24080	-2.60108	0.746998	3.23905	2.57549	0.454515	0.506187	down
FG4G17990	-2.60087	7.28488	280.68	283.787	46.4363	46.5692	down
FG3G14410	-2.59874	5.92431	118.058	108.171	18.4079	19.1339	down
FG3G33830	-2.5974	3.79181	25.3539	28.8133	3.86338	5.1631	down
FG3G08800	-2.59579	8.39588	592.299	598.641	93.2514	104.376	down
FG2G40870	-2.59362	2.11269	8.71192	7.56551	0.90903	1.92351	down
FG1G40040	-2.59277	1.96248	7.595	7.08261	1.36355	1.01237	down
FG2G32090	-2.58937	3.38682	18.2057	23.0185	3.56037	3.13836	down
FG2G33070	-2.58764	4.27486	38.8686	35.2521	6.51472	5.77053	down
FG2G38000	-2.57995	7.92056	446.207	415.137	75.2223	68.5377	down
FG4G15150	-2.57939	6.39337	160.724	148.413	26.5891	25.1069	down
FG4G03190	-2.57909	6.81151	203.725	206.683	34.4674	34.117	down
FG4G35260	-2.57839	4.07619	30.2683	35.574	5.60569	5.26434	down
FG2G41420	-2.57737	5.57414	91.2517	87.5668	12.8779	17.6153	down
FG2G24050	-2.57361	5.49057	83.3217	86.44	12.5749	16.2992	down
FG3G16930	-2.57323	5.35632	73.8279	82.0939	13.484	12.4522	down
FG1G47050	-2.56777	6.18432	138.05	130.545	21.8167	23.7908	down
FG2G13070	-2.56655	8.93758	853.433	861.342	140.748	149.123	down
FG1G20970	-2.56638	5.2093	69.9187	70.3432	12.0447	11.5411	down
FG3G36300	-2.56605	3.25771	16.7537	20.7649	3.10585	3.13836	down
FG3G34110	-2.56579	0.724545	3.12735	2.57549	0.30301	0.708661	down
FG1G08930	-2.56418	6.0945	126.323	127.487	21.8167	20.9561	down
FG4G22460	-2.56199	1.71843	5.24949	7.40455	1.13629	0.911136	down
FG4G27960	-2.55617	6.73838	191.215	198.796	31.3616	35.2306	down
FG2G20380	-2.55511	6.0537	119.51	127.809	19.8472	22.3734	down
FG3G36280	-2.55163	2.89768	14.4082	14.1652	2.12107	2.83464	down
FG1G36070	-2.55038	4.00413	31.3852	30.1011	4.69666	5.973	down
FG1G00900	-2.5498	2.31109	9.04699	9.98004	1.74231	1.41732	down
FG3G22780	-2.54976	5.24801	76.9553	65.1922	11.6659	12.8571	down
FG2G25980	-2.548	5.38099	76.6202	80.8061	12.5749	14.4769	down
FG4G14800	-2.54553	7.71935	366.459	385.197	64.4654	64.0832	down
FG2G17840	-2.53608	8.07524	491.553	459.887	82.7218	81.3948	down
FG3G18320	-2.53487	5.22418	67.9083	73.8845	12.3477	11.946	down
FG4G01700	-2.53474	7.0455	237.121	240.004	39.0883	43.6333	down
FG2G40600	-2.5343	3.23631	16.9771	19.6381	3.10585	3.13836	down
FG1G17480	-2.53351	6.18514	130.009	139.399	23.0288	23.3858	down
FG3G24820	-2.53187	3.70611	24.5721	25.7549	4.77241	3.74578	down
FG4G20730	-2.51954	1.75209	6.03133	6.5997	1.13629	1.01237	down
FG1G39550	-2.5189	5.5122	87.7893	82.4158	15.605	13.9708	down
FG3G33140	-2.51871	0.300579	1.89875	2.25356	0.378763	0.303712	down
FG3G32410	-2.51833	3.71115	25.4656	24.6282	4.77241	3.84702	down
FG2G23980	-2.51812	5.66043	94.6025	93.8446	15.5293	17.6153	down
FG1G01500	-2.51788	0.301046	1.78706	2.41453	0.227258	0.506187	down
FG2G28190	-2.51455	1.69441	5.80794	6.27777	0.984783	1.11361	down
FG1G18520	-2.51411	2.6482	11.8393	12.0726	2.19682	1.92351	down
FG2G18540	-2.51145	6.81048	206.74	199.118	34.5432	36.9516	down
FG3G28680	-2.50771	8.96699	858.124	880.658	146.505	159.752	down
FG3G01180	-2.50697	1.07004	3.90919	3.5413	0.681773	0.607424	down
FG2G40210	-2.50664	6.17729	136.822	128.614	24.3923	22.171	down
FG2G35280	-2.50344	11.5273	5041.85	5035.25	899.183	877.626	down
FG4G35710	-2.50339	6.7673	193.226	202.176	34.6947	34.9269	down
FG2G21140	-2.50203	3.53641	20.998	23.8233	3.18161	4.85939	down
FG2G25200	-2.49922	2.77801	13.1796	12.8775	2.12107	2.53093	down
FG4G35700	-2.4988	3.84005	29.1514	24.9501	4.54515	5.1631	down
FG2G22880	-2.49725	4.02227	32.3905	29.1353	4.92392	6.17548	down
FG1G53690	-2.48937	0.419192	1.89875	2.73646	0.30301	0.506187	down
FG2G30440	-2.48788	0.554131	2.68059	2.25356	0.227258	0.708661	down
FG2G00950	-2.4784	3.95758	31.7203	26.7208	5.52994	4.96063	down
FG1G48780	-2.47408	9.72091	1451.87	1446.14	253.165	268.988	down
FG1G40170	-2.4736	7.18095	255.326	264.149	48.9361	44.0382	down
FG1G12440	-2.47091	7.14054	251.529	253.364	46.8151	43.937	down
FG4G17620	-2.46907	8.21875	527.294	514.294	96.5087	91.3161	down
FG2G30090	-2.46876	5.64512	89.0179	97.3859	15.8323	17.919	down
FG4G18630	-2.46753	0.269683	1.89875	2.09259	0.227258	0.506187	down
FG2G18320	-2.46617	1.03408	3.12735	4.34615	0.681773	0.607424	down
FG4G05480	-2.46434	8.69761	743.64	695.544	134.688	125.838	down
FG2G26480	-2.46419	4.56617	45.0116	44.4273	8.25703	7.89651	down
FG3G00960	-2.46411	4.04639	28.593	35.0911	6.0602	5.26434	down
FG4G23700	-2.46191	2.27892	8.82361	9.49714	1.96957	1.21485	down
FG1G44660	-2.4614	5.51032	84.3269	84.9913	14.696	16.198	down
FG1G52460	-2.45456	1.19174	3.90919	4.34615	0.833278	0.607424	down
FG4G12710	-2.45418	8.75515	766.984	728.382	143.475	128.875	down
FG1G31860	-2.45031	9.94575	1654.71	1718.82	304.904	312.418	down
FG4G14340	-2.44772	0.102833	1.78706	1.60968	0.30301	0.303712	down
FG3G19200	-2.44467	4.10841	32.5022	32.8376	5.52994	6.58043	down
FG2G19350	-2.4436	0.103163	1.78706	1.60968	0.151505	0.506187	down
FG2G24900	-2.44345	7.02355	228.967	236.624	42.4214	43.1271	down
FG4G18230	-2.44203	1.51939	4.57934	6.1168	0.90903	1.01237	down
FG2G19460	-2.4406	6.30957	145.757	142.296	26.8922	26.1192	down
FG4G01930	-2.43854	6.17653	125.653	139.399	23.559	25.3093	down
FG3G26380	-2.43699	7.72621	372.714	371.676	66.738	71.0686	down
FG3G06640	-2.43624	2.46561	9.71714	11.2678	1.81806	2.02475	down
FG3G06660	-2.43624	2.46561	9.71714	11.2678	1.81806	2.02475	down
FG2G34610	-2.43407	9.94439	1670.68	1692.9	306.495	316.164	down
FG4G21210	-2.43387	1.63323	5.69625	5.63389	1.21204	0.809899	down
FG4G21640	-2.4311	4.45937	41.1024	41.8518	7.57525	7.79527	down
FG3G30710	-2.42987	2.77865	11.0574	15.453	2.80284	1.92351	down
FG1G12580	-2.42921	8.61624	672.828	685.403	127.113	124.826	down
FG1G04980	-2.42832	9.3572	1134.67	1113.42	208.774	208.954	down
FG3G30320	-2.42733	5.36698	78.0722	74.5284	14.2415	14.1732	down
FG4G35570	-2.42621	0.360998	1.56368	2.89743	0.530268	0.202475	down
FG3G30830	-2.42438	1.71832	4.91441	7.56551	1.21204	1.01237	down
FG1G10400	-2.42239	9.11176	962.443	937.641	181.503	172.61	down
FG4G05970	-2.42098	10.016	1773.21	1754.39	333.766	324.668	down
FG3G29600	-2.42083	8.7581	726.663	768.302	139.915	138.999	down
FG2G25150	-2.4174	3.1295	17.7589	14.8091	3.33311	2.73341	down
FG2G26110	-2.41354	3.57462	22.1149	23.0185	3.56037	5.06187	down
FG1G27870	-2.4132	6.90104	217.239	209.098	42.0427	37.6603	down
FG2G27550	-2.40875	1.45011	5.58456	4.02421	0.681773	1.21485	down
FG3G02610	-2.4085	6.64717	175.355	185.597	35.7552	31.6873	down
FG3G28110	-2.40292	5.5272	82.3164	88.2107	15.302	17.0079	down
FG1G06160	-2.40269	5.53116	81.758	89.4984	16.2868	15.8943	down
FG2G20170	-2.39829	5.78627	98.1766	104.629	19.9987	18.1215	down
FG3G17060	-2.39719	3.70546	23.2318	26.3988	5.22693	3.94826	down
FG1G09900	-2.39468	8.01841	446.877	455.541	83.9338	87.874	down
FG3G11460	-2.39308	3.35005	19.0992	19.3162	3.33311	4.04949	down
FG2G03830	-2.39154	2.33246	9.49376	9.1752	2.12107	1.31609	down
FG4G29640	-2.39037	6.31203	146.092	140.364	28.1042	26.4229	down
FG1G44790	-2.38937	8.7604	732.248	758.805	138.097	146.794	down
FG1G22600	-2.3892	7.60846	334.515	350.106	62.1928	68.8414	down
FG1G39780	-2.3857	6.15426	129.562	128.292	24.1651	25.3093	down
FG2G00630	-2.38457	0.79129	2.68059	3.38034	0.833278	0.202475	down
FG4G22200	-2.3826	2.07626	8.04177	7.40455	1.06054	2.02475	down
FG2G22800	-2.38233	4.34315	34.9594	42.0128	7.65101	6.88414	down
FG3G06440	-2.38056	6.39823	149.108	155.174	30.301	27.739	down
FG4G07300	-2.37674	7.37263	298.104	283.787	56.5114	55.5793	down
FG3G32790	-2.37518	1.47818	5.1378	4.82905	0.757525	1.21485	down
FG1G37640	-2.37515	5.32854	72.9344	75.3332	12.8779	15.9955	down
FG1G10780	-2.37378	6.97003	226.733	217.146	41.7396	44.2407	down
FG2G13640	-2.37374	7.67724	359.199	355.418	67.4955	70.6636	down
FG4G20760	-2.37059	0.473608	2.68059	1.77065	0.454515	0.404949	down
FG4G24030	-2.37053	3.86257	27.5877	26.8817	6.21171	4.04949	down
FG2G34000	-2.36594	0.579437	2.34552	2.73646	0.530268	0.404949	down
FG1G46780	-2.36192	6.75763	198.699	185.597	41.9669	32.1935	down
FG2G39070	-2.35924	3.78724	25.689	26.0769	4.84816	5.26434	down
FG1G45680	-2.34784	5.03579	61.8769	58.7535	11.8174	11.946	down
FG3G33840	-2.34725	7.15836	258.454	243.545	52.042	46.2655	down
FG2G20510	-2.34723	2.88406	14.8549	12.2336	2.80284	2.53093	down
FG4G17780	-2.34501	6.33512	145.087	144.55	28.8617	28.0427	down
FG2G31310	-2.34322	2.8936	11.951	16.4188	2.34833	3.23959	down
FG1G50010	-2.34259	1.45021	4.69103	5.15099	1.06054	0.809899	down
FG2G11240	-2.33974	7.487	319.772	305.84	62.7989	60.7424	down
FG2G26060	-2.33715	4.89123	55.9573	53.2805	10.9084	10.7312	down
FG3G22360	-2.33679	9.7207	1442.38	1410.24	283.542	281.136	down
FG3G34020	-2.33515	1.08854	2.90397	4.82905	0.90903	0.506187	down
FG3G31290	-2.33185	0.855883	2.90397	3.38034	0.681773	0.506187	down
FG2G35290	-2.327	3.21906	15.4134	19.9601	3.40886	3.54331	down
FG2G06450	-2.32682	6.30718	138.721	145.515	28.1042	28.4477	down
FG1G48050	-2.3263	8.36392	564.376	565.643	110.22	115.411	down
FG4G13400	-2.32561	5.99643	116.941	113	24.2408	21.3611	down
FG3G15040	-2.3177	3.87339	26.3591	28.4914	5.30268	5.66929	down
FG3G35080	-2.31766	2.50262	11.951	8.37036	2.57559	1.41732	down
FG3G13360	-2.31529	7.33758	290.286	273.646	62.6474	50.0112	down
FG4G29130	-2.31353	4.68291	48.5857	45.876	9.92358	9.01012	down
FG2G02210	-2.31247	6.58768	171.111	170.305	34.3159	34.4207	down
FG1G38350	-2.31113	6.62022	174.127	174.973	35.831	34.3195	down
FG3G22420	-2.31046	10.2354	2016.7	2032.71	403.988	412.542	down
FG4G22790	-2.30896	8.13036	483.511	479.042	96.736	97.5928	down
FG1G00080	-2.30713	2.80422	13.1796	12.5555	2.65134	2.53093	down
FG3G31080	-2.30402	7.55615	320.33	333.687	65.9047	66.4117	down
FG1G15770	-2.30113	6.83292	196.688	205.718	38.7853	43.1271	down
FG3G12970	-2.29994	8.42154	591.07	579.969	121.053	116.524	down
FG3G31900	-2.29971	6.56459	174.127	160.325	34.1644	33.9145	down
FG2G35800	-2.29721	7.16519	249.63	252.237	49.0876	53.3521	down
FG3G11920	-2.29706	1.47673	5.24949	4.50712	1.28779	0.607424	down
FG1G53620	-2.29469	0.995238	3.23905	3.70227	0.984783	0.303712	down
FG2G17690	-2.29016	0.418595	2.23382	2.09259	0.30301	0.607424	down
FG2G28790	-2.28913	9.452	1179.01	1181.51	246.802	235.68	down
FG1G05960	-2.28794	5.72647	93.1505	98.5127	19.0896	20.1462	down
FG4G36650	-2.28538	6.38297	143.97	153.564	30.2253	30.6749	down
FG1G28310	-2.28516	6.92373	208.416	218.595	44.4667	42.8234	down
FG2G16940	-2.28123	5.73529	97.7298	94.0055	21.9682	17.0079	down
FG2G15350	-2.28094	7.87859	402.982	406.284	80.4492	86.4567	down
FG1G37920	-2.27826	5.98196	113.143	113.322	22.7258	24.0945	down
FG2G00420	-2.27754	3.85407	27.6994	25.433	5.68144	5.26434	down
FG2G07850	-2.27452	9.38973	1098.82	1159.94	222.031	245.298	down
FG3G03390	-2.27428	3.61658	22.785	22.5356	4.84816	4.45444	down
FG2G23780	-2.27241	1.94304	6.25471	7.88745	1.4393	1.41732	down
FG3G33040	-2.27159	3.81755	26.2474	25.7549	4.84816	6.07424	down
FG1G22810	-2.27093	4.68063	45.7934	48.6125	8.63579	11.1361	down
FG1G44650	-2.27065	7.82295	375.506	404.514	81.0552	80.2812	down
FG1G01590	-2.26414	4.87508	52.6066	54.8902	10.5296	11.946	down
FG3G04600	-2.26401	0.701151	2.12213	3.5413	0.757525	0.303712	down
FG1G00440	-2.26396	4.68164	45.57	48.9344	10.0751	9.41507	down
FG1G30800	-2.26247	8.98969	878.563	835.748	178.7	178.785	down
FG1G47450	-2.25859	10.8178	3004.05	3004.31	622.08	633.746	down
FG4G33400	-2.25696	3.6026	23.0084	21.5698	5.07542	4.15073	down
FG3G08690	-2.25686	8.32661	544.942	547.132	108.175	120.979	down
FG1G54270	-2.25471	2.87555	11.5042	16.0968	3.33311	2.22722	down
FG4G25140	-2.25406	8.27188	529.193	522.825	111.735	108.628	down
FG3G31180	-2.25254	1.8486	7.03655	5.63389	1.5908	1.01237	down
FG1G07120	-2.2498	6.02998	117.164	115.736	25.5286	23.1833	down
FG4G15440	-2.2463	8.92818	837.461	803.393	174.913	170.889	down
FG2G21660	-2.24185	3.32875	18.094	18.9943	4.16639	3.54331	down
FG1G02310	-2.23963	6.3094	132.913	149.218	30.8313	28.4477	down
FG4G31740	-2.23894	9.16309	978.639	946.011	208.698	198.729	down
FG1G30010	-2.2375	7.23259	256.778	264.632	54.9206	55.5793	down
FG4G15220	-2.23687	6.58914	166.197	172.719	36.6642	34.9269	down
FG4G21460	-2.23676	3.66846	21.2213	26.2378	5.30268	4.55568	down
FG3G16720	-2.22788	1.2411	3.57412	4.82905	0.833278	0.911136	down
FG4G18720	-2.22381	2.57928	10.8341	10.9459	1.51505	3.34083	down
FG3G14900	-2.22305	2.30882	9.49376	8.20939	1.96957	1.82227	down
FG1G17860	-2.2188	1.531	4.91441	5.31196	1.28779	0.809899	down
FG4G34200	-2.2161	8.45412	592.969	591.72	127.946	126.952	down
FG1G24240	-2.21519	6.01654	114.819	114.931	25.1498	24.1957	down
FG1G53040	-2.21423	4.91913	52.1598	58.2706	12.0447	11.5411	down
FG3G33300	-2.21275	1.08884	2.90397	4.66808	0.681773	0.911136	down
FG3G24420	-2.2096	7.14222	245.609	242.257	50.3754	55.5793	down
FG3G28280	-2.20849	10.0561	1733.89	1802.2	367.703	397.863	down
FG3G33290	-2.20695	2.52137	8.60023	12.8775	1.74231	2.93588	down
FG4G35060	-2.20692	0.578925	2.34552	2.57549	0.681773	0.303712	down
FG2G40640	-2.20623	1.90271	6.47809	6.92164	1.06054	1.92351	down
FG1G16340	-2.20273	7.5641	321.112	327.41	73.5557	66.7154	down
FG1G53410	-2.20271	3.99053	28.7046	29.4572	7.348	4.96063	down
FG1G05450	-2.2019	4.41395	37.1932	40.886	7.57525	9.51631	down
FG1G43670	-2.20186	6.96091	206.294	227.126	46.3606	47.6828	down
FG1G46790	-2.2011	9.83215	1478.68	1551.09	317.024	342.283	down
FG2G25700	-2.19968	7.33846	283.137	272.519	60.4505	60.6412	down
FG4G06260	-2.1996	6.19987	130.12	128.936	28.4072	27.9415	down
FG3G07680	-2.19865	4.64503	46.2402	44.2663	10.0751	9.61755	down
FG2G38150	-2.19857	8.32605	524.949	560.331	123.477	112.171	down
FG1G20150	-2.19854	7.91875	410.689	411.596	84.6156	95.1631	down
FG2G14030	-2.19679	1.57057	5.02611	5.47293	1.06054	1.21485	down
FG2G02720	-2.19637	7.17222	260.576	234.853	51.436	57.3003	down
FG2G04910	-2.19554	5.33952	70.8122	75.0113	17.0443	14.3757	down
FG1G51540	-2.19269	6.83988	197.805	200.084	43.785	43.1271	down
FG4G11880	-2.1902	3.59796	20.1044	24.7891	3.71187	6.27671	down
FG2G17790	-2.18886	0.360509	2.34552	1.60968	0.227258	0.708661	down
FG2G32160	-2.18769	5.46624	80.4177	77.1039	15.605	19.4376	down
FG4G01280	-2.18579	8.93599	809.538	828.826	181.427	178.38	down
FG1G33810	-2.18329	7.01781	221.707	226.161	49.3907	49.1001	down
FG2G16210	-2.18034	6.61462	176.919	163.061	35.7552	39.7863	down
FG1G50630	-2.17957	4.27601	36.0763	33.9643	8.02977	7.39032	down
FG4G28160	-2.17538	7.51715	300.449	326.283	66.0562	72.8909	down
FG1G33450	-2.16976	5.24203	66.1212	69.6993	13.6355	16.8054	down
FG2G32170	-2.16681	0.554261	2.01044	2.89743	0.378763	0.708661	down
FG2G35340	-2.16527	5.96921	107.894	113.644	25.4529	23.5883	down
FG1G49010	-2.16086	0.81353	2.23382	3.86324	0.757525	0.506187	down
FG1G44490	-2.15424	2.02002	7.03655	7.40455	1.36355	1.92351	down
FG1G12740	-2.15139	12.2062	7764.55	7699.12	1689.28	1792.2	down
FG2G21030	-2.14983	2.2867	8.48853	9.01423	1.66656	2.32846	down
FG2G41190	-2.14763	0.0664952	1.78706	1.28775	0.454515	0.202475	down
FG3G35200	-2.14457	4.29321	32.0554	39.7592	7.57525	8.60517	down
FG2G10890	-2.14348	2.92012	13.9614	13.1994	3.0301	3.13836	down
FG3G15320	-2.14293	8.51599	601.792	622.143	128.476	149.325	down
FG1G06660	-2.14252	7.46882	301.79	300.85	70.2226	65.9055	down
FG2G27910	-2.14212	1.47765	4.46765	5.31196	1.13629	1.01237	down
FG3G22930	-2.14166	7.30875	263.033	279.119	63.5564	58.7176	down
FG3G22430	-2.14005	8.39475	553.542	573.369	123.477	132.52	down
FG2G02330	-2.13887	5.48174	75.2799	84.1865	17.4988	18.6277	down
FG1G24310	-2.13769	8.76415	707.564	740.616	155.974	173.622	down
FG2G23170	-2.13653	1.5303	5.47287	4.34615	1.21204	1.01237	down
FG3G08880	-2.13375	5.14624	65.3394	60.2022	13.9385	14.8819	down
FG3G11660	-2.13332	6.25218	136.152	128.775	29.089	31.6873	down
FG4G07810	-2.12709	8.52419	608.717	619.567	143.627	137.075	down
FG1G04400	-2.12605	3.65667	20.8863	25.272	4.4694	6.17548	down
FG1G13920	-2.12212	5.67602	88.1244	92.3959	19.3169	22.3734	down
FG2G21310	-2.11775	7.62884	327.925	341.575	75.904	78.3577	down
FG3G00940	-2.11595	5.38329	73.2695	74.5284	15.8323	18.5264	down
FG2G07180	-2.11321	7.51513	306.592	312.923	72.7224	70.1575	down
FG2G29100	-2.11268	0.770289	1.78706	4.18518	0.60602	0.708661	down
FG2G13820	-2.11225	7.18709	248.066	248.213	57.1932	57.604	down
FG1G34420	-2.11218	3.23151	16.642	17.2236	4.16639	3.54331	down
FG2G29450	-2.11027	1.51787	5.36118	4.34615	0.833278	1.51856	down
FG4G34390	-2.11019	1.557	4.80272	5.47293	1.36355	0.911136	down
FG2G37900	-2.10895	6.36213	138.721	146.964	31.1343	35.3318	down
FG2G22690	-2.10837	3.55154	21.4447	20.604	5.68144	3.84702	down
FG1G07000	-2.10432	7.65644	337.084	343.185	77.5706	80.7874	down
FG2G37140	-2.10208	6.30523	135.928	138.433	32.4221	31.2823	down
FG1G08290	-2.10122	7.29083	253.316	279.763	62.4958	61.3498	down
FG2G28270	-2.10065	6.16668	123.419	126.521	28.6345	29.6625	down
FG4G16810	-2.09996	8.92218	810.32	792.608	182.109	192.351	down
FG3G31590	-2.09765	5.82331	96.7246	101.893	22.1197	24.3982	down
FG1G50610	-2.09761	1.39287	4.24427	4.82905	1.13629	0.911136	down
FG1G46360	-2.0964	7.19079	242.928	254.169	57.1932	59.0214	down
FG1G21850	-2.09117	12.7864	11649.4	11271.2	2734.67	2644.32	down
FG1G33620	-2.09068	4.22737	33.3957	33.6424	7.19649	8.70641	down
FG4G03120	-2.09032	5.90538	105.548	103.181	22.5743	26.9291	down
FG1G45980	-2.08976	5.78149	95.1609	97.3859	19.5442	26.2205	down
FG1G00490	-2.08403	5.15404	61.2068	65.1922	15.4535	14.072	down
FG3G06880	-2.08137	7.8311	397.733	363.145	91.0546	88.8864	down
FG1G44240	-2.07863	4.79519	50.0377	48.2905	11.6659	11.6423	down
FG2G35650	-2.07546	4.30954	32.3905	39.2763	8.18127	8.70641	down
FG2G38020	-2.07536	2.1635	7.03655	9.01423	1.89381	1.82227	down
FG3G24500	-2.07032	5.52322	82.7632	77.7477	18.7866	19.64	down
FG3G31520	-2.06837	3.29321	16.8654	18.3504	3.93913	4.45444	down
FG1G30280	-2.06435	4.06961	29.9333	29.9401	7.27224	6.98538	down
FG1G12960	-2.064	7.86304	387.234	390.509	97.645	87.6715	down
FG4G02560	-2.06213	5.5292	78.854	83.2207	18.9381	19.8425	down
FG1G50070	-2.06167	4.83086	49.7026	51.1879	11.8174	12.351	down
FG3G05970	-2.06143	8.07319	446.877	448.78	104.842	110.045	down
FG4G31500	-2.06138	6.17075	124.759	123.785	27.1952	32.9021	down
FG1G03910	-2.06138	6.27461	132.019	134.892	28.483	36.0405	down
FG3G06770	-2.06039	7.16481	245.162	239.682	59.4657	56.5917	down
FG1G11060	-2.05952	6.56753	161.841	162.9	38.4823	39.4826	down
FG4G02290	-2.05808	3.10426	15.6368	14.8091	4.54515	2.53093	down
FG2G42580	-2.05781	0.994487	3.68581	2.73646	0.90903	0.607424	down
FG1G01140	-2.05767	3.82416	25.3539	25.1111	6.66622	5.26434	down
FG3G06750	-2.05654	8.35429	536.676	546.81	130.067	130.292	down
FG3G04210	-2.0559	5.8767	102.979	100.766	24.6953	24.297	down
FG1G23300	-2.05588	7.72471	360.428	345.76	84.0853	86.0517	down
FG2G24620	-2.0533	7.95417	417.055	408.216	105.826	92.3284	down
FG4G35110	-2.05199	0.269315	1.89875	1.77065	0.227258	0.708661	down
FG4G06320	-2.05033	9.31454	1021.53	1061.26	239.757	263.622	down
FG4G27450	-2.04979	8.46389	571.412	594.939	137.036	144.871	down
FG3G07460	-2.04624	8.31955	528.3	527.815	126.128	129.786	down
FG1G45250	-2.04248	7.45545	292.631	296.021	71.3589	71.4735	down
FG4G13420	-2.04239	5.67371	88.1244	89.6594	22.4985	20.3487	down
FG2G04550	-2.03954	7.5722	324.016	311.796	80.1462	74.207	down
FG3G35690	-2.03915	4.05807	26.4708	33.6424	7.42375	6.98538	down
FG1G24220	-2.03678	5.14693	62.5471	61.6509	16.1353	13.8695	down
FG4G25700	-2.03649	8.9615	806.634	826.412	193.699	204.702	down
FG4G32290	-2.03343	7.51014	303.018	307.128	76.8888	71.676	down
FG3G14150	-2.03246	4.27297	34.0658	34.4472	9.69633	6.68166	down
FG4G18370	-2.03199	2.57759	9.94052	11.2678	2.34833	2.83464	down
FG3G21240	-2.03171	8.68513	647.139	706.329	167.489	162.992	down
FG2G35670	-2.03081	1.78244	6.92486	4.50712	1.66656	1.11361	down
FG4G22240	-2.0303	7.94041	412.364	402.26	101.736	97.4915	down
FG4G01510	-2.02757	4.7961	47.4688	50.705	11.1356	13.0596	down
FG3G25040	-2.02647	9.41291	1102.5	1117.76	276.951	267.57	down
FG2G03400	-2.02593	0.361591	1.45199	2.73646	0.151505	0.911136	down
FG2G23050	-2.02526	3.70734	23.0084	23.3404	5.60569	5.77053	down
FG1G46300	-2.0244	8.91977	791.556	792.447	191.805	197.818	down
FG2G13100	-2.0194	5.46849	73.4928	81.45	19.3927	18.5264	down
FG3G33020	-2.01871	2.16242	8.04177	7.40455	1.74231	2.12598	down
FG1G01800	-2.01866	-0.00683015	1.45199	1.44872	0.151505	0.607424	down
FG2G17160	-2.01635	6.62202	154.692	182.055	42.1942	40.5962	down
FG3G01100	-2.01552	5.41808	68.4667	81.7719	19.2411	17.5141	down
FG1G32200	-2.01387	2.18067	6.81317	9.33617	1.89381	2.02475	down
FG1G15030	-2.01196	10.0961	1756.01	1783.69	418.684	459.617	down
FG2G35030	-2.0087	4.19563	32.1671	32.5156	7.72676	8.4027	down
FG2G35790	-2.00821	4.44955	37.7516	39.4373	10.3023	8.60517	down
FG4G00580	-2.00241	7.7769	364.002	362.34	87.9487	93.7458	down
FG1G27610	-1.99772	2.96615	13.1796	14.4872	2.95435	4.04949	down
FG2G30300	-1.99401	4.91265	53.165	51.8318	12.4992	14.072	down
FG3G04010	-1.99333	7.23055	243.375	259.481	60.905	65.5005	down
FG2G20270	-1.99333	5.80565	92.592	100.766	24.2408	24.0945	down
FG3G25710	-1.99326	6.95311	215.341	199.923	53.4813	50.8211	down
FG1G14340	-1.99258	2.61462	10.0522	11.5897	2.95435	2.32846	down
FG2G28800	-1.99217	7.86442	378.522	391.636	91.8121	102.25	down
FG2G12230	-1.99161	6.09192	119.621	113	29.7707	28.7514	down
FG2G21090	-1.98478	1.93969	7.48331	5.31196	1.89381	1.31609	down
FG2G25070	-1.98434	0.791179	2.45721	3.21937	0.757525	0.607424	down
FG2G30420	-1.98356	3.74835	22.6733	24.9501	6.28746	5.56805	down
FG3G00600	-1.98342	0.790878	2.5689	3.0584	0.833278	0.506187	down
FG4G15290	-1.98317	6.98679	209.756	216.02	54.3903	53.0484	down
FG3G29340	-1.98044	1.15861	2.23382	5.63389	0.984783	0.911136	down
FG3G25680	-1.98037	5.53798	82.2048	77.5868	20.9077	19.5388	down
FG4G25180	-1.97661	8.06841	424.315	458.921	111.205	112.981	down
FG3G04500	-1.97541	6.97135	202.161	219.4	52.345	54.7694	down
FG4G19610	-1.97514	0.330738	1.78706	2.09259	0.378763	0.607424	down
FG3G01340	-1.97363	3.04313	12.8445	16.5797	3.71187	3.64454	down
FG4G25120	-1.97321	6.27432	126.881	136.984	32.8008	34.3195	down
FG1G27410	-1.97277	0.93634	3.23905	2.89743	0.90903	0.607424	down
FG1G43010	-1.97227	8.74563	702.315	693.291	174.458	181.62	down
FG4G02770	-1.97094	5.61001	87.0075	80.3232	23.1803	19.2351	down
FG2G27810	-1.9705	3.52669	18.9875	21.8917	5.07542	5.26434	down
FG2G19850	-1.9693	7.37489	275.877	275.417	74.995	65.0956	down
FG2G20540	-1.96781	6.1703	121.967	123.141	31.8918	30.5737	down
FG2G29180	-1.96378	4.94799	50.5961	57.4657	13.2567	14.3757	down
FG2G09780	-1.96159	4.0712	29.2631	29.6182	7.348	7.79527	down
FG1G05440	-1.95995	6.20891	124.424	126.843	31.8918	32.6997	down
FG4G34150	-1.95754	7.04982	220.367	221.653	57.7992	55.7818	down
FG3G14840	-1.95725	7.4059	281.685	280.085	75.601	68.5377	down
FG3G24170	-1.95527	7.51563	314.969	288.133	79.4644	76.1305	down
FG2G11890	-1.95515	6.77559	180.605	187.206	47.4968	47.1766	down
FG3G33470	-1.95502	2.8985	13.2913	12.5555	3.18161	3.54331	down
FG1G39820	-1.95457	4.86288	52.0481	48.4515	12.6507	13.4646	down
FG4G18050	-1.95338	3.10748	13.1796	17.5456	3.93913	3.84702	down
FG1G53360	-1.95314	0.204264	1.78706	1.60968	0.530268	0.303712	down
FG2G29130	-1.95294	1.64344	6.03133	4.18518	1.4393	1.21485	down
FG1G00510	-1.95096	0.994604	3.57412	2.73646	0.833278	0.809899	down
FG3G35600	-1.95014	0.204594	1.78706	1.60968	0.378763	0.506187	down
FG1G30920	-1.94472	0.768981	2.5689	2.89743	0.681773	0.708661	down
FG4G35380	-1.94465	2.44029	9.49376	9.1752	2.80284	1.92351	down
FG1G15270	-1.94435	8.85325	750.453	745.606	195.745	192.857	down
FG4G30290	-1.94365	5.15514	60.9834	62.1338	16.5141	15.2868	down
FG2G27930	-1.94346	4.48863	35.4061	43.7834	9.99934	10.4274	down
FG2G28030	-1.94173	2.13601	7.37162	7.72648	2.12107	1.72103	down
FG1G25520	-1.93919	8.20615	481.501	481.135	128.249	122.396	down
FG3G22880	-1.93601	6.10902	117.052	116.702	30.7555	30.27	down
FG2G11410	-1.93481	6.79858	186.636	185.114	50.7542	46.063	down
FG2G39060	-1.93184	6.49566	154.022	148.413	38.8611	40.6974	down
FG1G14210	-1.92826	6.49565	153.575	148.896	40.6034	38.7739	down
FG1G19760	-1.92684	6.7956	181.387	189.782	48.4816	48.9989	down
FG2G41250	-1.92665	0.500281	2.23382	2.09259	0.681773	0.404949	down
FG1G10950	-1.92571	4.15252	29.7099	32.5156	8.63579	7.49156	down
FG4G24840	-1.9246	7.84283	372.379	378.759	100.524	96.9854	down
FG2G03480	-1.92412	1.78335	6.14302	5.31196	1.51505	1.51856	down
FG2G19510	-1.92386	1.22307	4.13258	3.38034	1.06054	0.911136	down
FG1G38100	-1.92154	7.58153	319.214	309.22	89.0092	76.2317	down
FG1G10350	-1.92124	7.22328	248.29	245.155	64.6169	65.8043	down
FG1G26360	-1.9208	2.45484	10.0522	8.53132	2.27258	2.73341	down
FG3G35210	-1.92069	1.69154	5.24949	5.63389	1.89381	0.809899	down
FG3G09620	-1.91968	4.82243	49.3675	48.1296	13.5597	12.0472	down
FG4G24760	-1.91858	7.2231	245.386	248.213	64.6927	65.9055	down
FG2G03380	-1.91647	2.10293	5.69625	9.49714	1.81806	2.12598	down
FG4G13930	-1.91586	10.9015	3057.99	3020.57	787.826	823.667	down
FG1G44670	-1.91524	4.66807	43.783	44.1053	12.4234	10.6299	down
FG1G24780	-1.91499	1.47742	4.46765	4.82905	0.984783	1.51856	down
FG1G14670	-1.91434	4.33467	36.2997	33.1595	9.92358	8.4027	down
FG2G30320	-1.91377	1.56954	5.1378	4.66808	1.13629	1.51856	down
FG2G04620	-1.91325	5.31407	69.5836	66.158	18.2564	17.8178	down
FG1G06480	-1.91213	8.64677	685.226	605.563	175.064	168.054	down
FG1G35740	-1.91167	2.64473	10.2756	11.4288	3.25736	2.32846	down
FG4G16720	-1.90964	3.20522	14.4082	18.0285	4.99967	3.34083	down
FG4G30770	-1.90682	6.19873	122.749	124.429	31.9676	34.117	down
FG3G02500	-1.90549	1.20649	3.7975	3.70227	1.28779	0.607424	down
FG4G34460	-1.90539	8.58171	614.302	621.982	165.368	164.511	down
FG4G34450	-1.90539	8.58171	614.302	621.982	165.368	164.511	down
FG1G47160	-1.9047	8.85421	773.685	712.446	192.336	205.309	down
FG4G33760	-1.90459	10.2734	1938.74	1999.23	527.389	524.106	down
FG1G24690	-1.90455	0.388912	2.01044	1.93162	0.681773	0.303712	down
FG2G37290	-1.89833	6.02367	110.128	109.137	30.6798	27.8403	down
FG3G26900	-1.89789	4.82986	50.1494	47.1637	12.7264	13.5658	down
FG3G29000	-1.89786	6.16304	123.084	117.185	32.8008	31.6873	down
FG3G10110	-1.8965	6.47054	154.469	140.364	38.558	41.1024	down
FG2G30200	-1.89633	2.41101	9.94052	7.88745	2.65134	2.12598	down
FG4G06280	-1.89535	8.35862	527.406	533.288	146.127	138.493	down
FG3G24080	-1.89516	3.21911	18.094	13.3604	4.4694	4.04949	down
FG1G41760	-1.89511	6.76868	180.046	182.055	48.9361	48.2902	down
FG1G06790	-1.89448	8.18495	469.662	472.603	126.734	126.648	down
FG2G09300	-1.89322	9.14543	948.37	862.147	253.468	233.757	down
FG4G10700	-1.8905	6.10375	110.574	121.692	33.6341	28.3464	down
FG1G05320	-1.8904	6.24125	123.754	130.384	33.3311	35.2306	down
FG3G34880	-1.89035	0.652506	2.45721	2.41453	0.833278	0.404949	down
FG2G00650	-1.88622	0.652696	2.5689	2.25356	0.681773	0.607424	down
FG2G39560	-1.88619	6.70178	176.249	168.373	43.4062	50.5174	down
FG2G31350	-1.88619	3.30859	16.1952	18.1894	5.83295	3.13836	down
FG1G30580	-1.88589	3.36767	17.6472	18.0285	4.84816	4.75815	down
FG3G23630	-1.88536	5.53913	80.7528	76.46	20.9077	21.8673	down
FG3G00710	-1.88401	1.97018	6.70147	6.43874	1.81806	1.72103	down
FG4G18080	-1.88001	5.04133	57.6327	54.4073	14.9233	15.6918	down
FG1G27700	-1.87957	8.61883	640.884	621.016	173.246	169.674	down
FG1G04840	-1.87855	6.47943	148.326	148.574	38.3308	42.8234	down
FG4G33410	-1.87621	7.64309	316.868	334.814	87.3427	90.1012	down
FG3G33230	-1.87453	1.24086	2.23382	5.95583	1.28779	0.809899	down
FG2G11970	-1.87129	3.70007	23.5669	20.7649	6.59047	5.46682	down
FG4G24670	-1.87053	6.15654	117.164	121.853	31.0585	34.5219	down
FG1G46230	-1.86977	5.87578	98.9584	98.5127	27.7254	26.1192	down
FG1G50760	-1.86486	2.66904	9.94052	12.0726	3.48462	2.32846	down
FG1G04580	-1.86447	6.2901	133.918	126.038	33.7856	38.1665	down
FG4G02400	-1.86099	5.06151	57.0742	56.4999	15.9838	15.1856	down
FG2G07370	-1.85813	5.97112	99.6286	111.712	27.8769	30.3712	down
FG1G01410	-1.85575	0.628937	2.01044	2.89743	0.681773	0.607424	down
FG3G01160	-1.85571	0.360473	1.67537	2.25356	0.454515	0.607424	down
FG3G21700	-1.85314	6.67394	155.809	183.504	47.1181	46.3667	down
FG2G41120	-1.85308	3.56673	19.7693	21.0869	6.21171	4.85939	down
FG2G41130	-1.85308	3.56673	19.7693	21.0869	6.21171	4.85939	down
FG3G04720	-1.85287	8.98079	799.598	810.315	226.197	219.078	down
FG2G06930	-1.85011	5.95275	104.878	102.054	28.6345	28.8526	down
FG2G18640	-1.84995	2.59445	9.38206	11.4288	3.40886	2.12598	down
FG3G29430	-1.84637	6.94839	198.81	206.844	55.1478	57.7053	down
FG1G35240	-1.84603	6.75929	179.6	176.582	46.4363	53.2508	down
FG3G03980	-1.84459	1.79399	5.36118	6.27777	2.04532	1.01237	down
FG1G47100	-1.84456	5.65617	83.21	86.762	24.9983	21.8673	down
FG1G33960	-1.84423	6.53842	149.219	158.715	40.5276	45.4556	down
FG3G11150	-1.83873	3.92956	25.5773	26.7208	7.348	7.18785	down
FG3G36330	-1.83839	3.37592	17.6472	17.8675	4.31789	5.77053	down
FG4G23780	-1.83663	9.85614	1486.16	1437.93	431.183	386.828	down
FG1G23280	-1.83359	5.99885	109.681	102.859	31.7403	27.6378	down
FG2G30520	-1.83342	0.917699	2.5689	3.5413	0.530268	1.21485	down
FG1G10800	-1.83309	4.7315	46.9103	42.8176	12.7264	12.5534	down
FG3G28420	-1.83264	7.41278	281.797	270.588	81.737	72.8909	down
FG4G00440	-1.83214	5.71174	88.3478	87.0839	24.9226	24.297	down
FG4G09340	-1.83036	6.90671	191.662	202.015	56.0569	54.2632	down
FG4G21140	-1.82827	4.39504	37.975	32.9985	11.0599	8.80765	down
FG2G29850	-1.82754	4.63512	39.9855	45.0712	13.5597	9.92126	down
FG4G09970	-1.82417	6.20336	123.866	120.082	35.5279	33.2058	down
FG1G34510	-1.82374	2.63867	9.38206	12.0726	3.40886	2.4297	down
FG4G17410	-1.82374	1.3169	4.35596	3.5413	1.36355	0.809899	down
FG4G24080	-1.82362	7.60127	309.273	318.235	86.9639	90.4049	down
FG2G33520	-1.82271	9.62761	1200.35	1295.63	332.629	373.363	down
FG1G39840	-1.82238	5.32688	64.3342	71.6309	19.9229	18.1215	down
FG2G08920	-1.82221	6.45531	138.05	152.598	40.3761	41.6085	down
FG1G19880	-1.82194	8.06985	421.076	441.053	121.886	121.687	down
FG1G36870	-1.82159	6.46145	148.438	141.33	39.6943	42.7221	down
FG1G48450	-1.82029	5.60651	81.8697	81.1281	22.1955	24.1957	down
FG1G39850	-1.81846	2.05377	7.595	5.95583	2.27258	1.51856	down
FG2G26900	-1.81806	4.2715	34.1775	31.0669	8.56004	10.225	down
FG3G13050	-1.81774	6.25108	125.429	126.682	36.134	35.2306	down
FG3G15300	-1.81764	0.768686	2.79228	2.41453	0.60602	0.911136	down
FG1G43310	-1.81706	4.89176	53.165	46.3589	16.0595	11.946	down
FG4G01460	-1.81587	6.856	190.21	188.172	52.648	55.0731	down
FG4G14240	-1.8155	5.4178	70.9239	72.7577	20.2259	20.5512	down
FG2G35870	-1.81359	3.18394	15.3017	15.6139	4.01488	4.85939	down
FG4G00120	-1.81336	2.87145	12.8445	11.7507	3.25736	3.84702	down
FG2G41700	-1.8133	1.03236	3.23905	3.21937	0.90903	0.911136	down
FG2G27920	-1.81318	2.39707	8.60023	9.1752	2.8786	2.02475	down
FG3G21770	-1.81173	9.59778	1228.94	1210.48	351.492	343.195	down
FG1G35850	-1.81133	3.42996	18.6524	17.8675	4.69666	5.87176	down
FG1G17220	-1.81124	6.62249	158.713	165.154	46.8908	45.0506	down
FG1G02160	-1.81014	5.85905	95.3843	98.0298	27.1952	27.9415	down
FG1G26350	-1.80954	4.35079	31.9437	38.1495	10.3781	9.31383	down
FG2G30970	-1.80713	2.75647	11.5042	11.2678	3.25736	3.23959	down
FG4G19000	-1.80646	0.603828	2.34552	2.25356	0.60602	0.708661	down
FG3G31420	-1.80544	5.91565	97.2831	103.825	27.1194	30.5737	down
FG3G27930	-1.80521	0.329758	1.89875	1.77065	0.681773	0.303712	down
FG3G21360	-1.80252	0.603088	2.68059	1.77065	0.757525	0.506187	down
FG1G16740	-1.80135	4.95564	50.5961	54.4073	13.787	16.5017	down
FG3G10640	-1.79951	6.00819	105.213	108.332	31.0585	30.0675	down
FG1G30960	-1.79946	3.42995	16.5303	20.604	5.83295	4.55568	down
FG2G05050	-1.79848	9.23371	932.734	965.006	273.618	271.62	down
FG3G23020	-1.79781	7.13695	237.344	217.468	66.132	64.8931	down
FG4G18200	-1.79765	2.57039	9.15868	11.1068	2.49983	3.34083	down
FG2G23670	-1.79532	2.15339	6.92486	8.04842	2.12107	2.12598	down
FG1G15100	-1.7953	8.43216	541.144	556.307	158.247	157.728	down
FG3G29990	-1.79287	9.98251	1555.41	1613.23	430.577	484.522	down
FG2G31320	-1.79117	3.5211	19.6577	19.1552	4.84816	6.58043	down
FG2G26020	-1.79058	4.03535	27.5877	28.0085	7.95402	8.09899	down
FG4G35630	-1.78941	3.82505	22.4499	26.0769	7.65101	6.07424	down
FG3G16010	-1.78824	9.59975	1218.33	1215.63	358.082	346.232	down
FG4G25070	-1.78437	3.70428	21.1096	23.3404	6.89348	5.77053	down
FG4G35870	-1.78359	4.68734	46.7986	38.9544	12.0447	13.1609	down
FG1G12330	-1.78357	5.10813	58.6379	56.6609	16.6656	16.9066	down
FG4G16010	-1.78308	1.86024	4.91441	7.40455	1.5908	1.92351	down
FG3G34140	-1.78303	1.01354	3.23905	3.0584	0.90903	0.911136	down
FG1G36650	-1.78247	3.72126	23.5669	20.604	6.13596	6.88414	down
FG2G29110	-1.78225	0.299708	1.34029	2.41453	0.757525	0.202475	down
FG2G16910	-1.78148	1.51777	3.90919	5.63389	1.28779	1.41732	down
FG1G46250	-1.77918	9.34838	1038.62	1006.05	297.404	298.549	down
FG4G13360	-1.77554	6.75759	182.839	167.89	55.2994	46.7716	down
FG2G14740	-1.7743	5.53583	72.5993	82.7378	24.0136	20.8549	down
FG1G14120	-1.77351	3.09387	16.0835	12.0726	3.86338	4.55568	down
FG2G22320	-1.773	7.81037	351.939	365.076	105.069	104.477	down
FG3G31190	-1.77211	4.78684	43.4479	50.0612	14.09	12.9584	down
FG2G31140	-1.77185	3.28331	14.8549	18.5114	4.69666	4.96063	down
FG1G13260	-1.77074	6.86367	185.407	192.679	54.2388	56.5917	down
FG4G08110	-1.77069	6.16834	120.068	115.736	34.9219	34.2182	down
FG3G00910	-1.77016	0.103162	1.34029	1.77065	0.151505	0.809899	down
FG3G02620	-1.76734	6.13277	112.808	118.312	36.74	30.4724	down
FG2G37410	-1.76661	1.47665	4.80272	4.02421	0.984783	1.72103	down
FG2G24490	-1.76567	2.54004	11.5042	7.24358	3.0301	2.53093	down
FG3G10590	-1.76563	6.63507	152.682	172.236	46.7393	48.5939	down
FG3G14640	-1.76478	6.9267	191.55	202.981	59.3142	56.288	down
FG3G05980	-1.76339	5.37289	64.6692	74.2064	19.4684	21.3611	down
FG1G00480	-1.76222	4.11811	28.593	30.1011	9.0903	7.99775	down
FG4G08450	-1.76188	5.74259	89.2413	87.4058	25.3771	26.9291	down
FG1G26310	-1.76159	1.54343	4.02088	5.63389	1.5908	1.11361	down
FG1G49950	-1.76057	2.78059	10.7224	12.5555	2.95435	3.94826	down
FG3G13240	-1.76028	5.12103	58.7496	57.1438	18.1806	15.793	down
FG2G23850	-1.75979	1.75114	5.02611	6.1168	1.13629	2.22722	down
FG1G48940	-1.75892	7.357	267.947	257.067	78.1766	77.0416	down
FG4G06360	-1.75823	4.78019	44.4531	47.9686	12.7264	14.6794	down
FG1G24090	-1.75721	5.82	96.6129	88.8546	29.0132	25.7143	down
FG2G27570	-1.7561	0.723699	2.12213	3.0584	0.757525	0.708661	down
FG1G21670	-1.75254	8.46191	540.809	571.438	158.096	172.306	down
FG2G28520	-1.75164	4.30157	31.7203	34.9301	10.1508	9.41507	down
FG4G24560	-1.75152	5.26456	61.2068	67.2848	19.9229	17.8178	down
FG3G19680	-1.75114	10.6059	2388.85	2445.27	698.363	738.121	down
FG2G25040	-1.75079	0.299954	1.67537	1.93162	0.454515	0.607424	down
FG2G16620	-1.74938	3.06117	14.2965	13.5213	4.84816	3.23959	down
FG3G27250	-1.74857	7.52219	290.174	297.148	88.8577	85.5455	down
FG3G18680	-1.74809	6.61522	159.048	158.876	46.5121	48.2902	down
FG3G35560	-1.74417	6.70615	162.958	176.099	52.042	48.5939	down
FG2G06700	-1.74356	6.29167	131.126	123.624	39.0126	37.0529	down
FG2G29260	-1.74251	5.3786	66.6797	71.6309	19.5442	21.8673	down
FG4G32210	-1.74197	9.22163	917.432	946.977	268.391	289.437	down
FG3G13380	-1.73966	6.52132	144.305	154.53	42.7244	46.8729	down
FG1G12010	-1.73957	1.59592	3.46243	6.76067	1.4393	1.51856	down
FG3G12340	-1.73862	7.41762	282.579	262.057	85.9791	76.9404	down
FG3G07750	-1.73709	2.61423	9.82883	10.6239	2.57559	3.64454	down
FG2G29300	-1.73584	3.89783	25.4656	24.3062	7.95402	6.88414	down
FG3G30270	-1.73444	3.3975	18.8758	15.9359	5.60569	4.85939	down
FG1G38380	-1.73424	5.61005	80.9761	79.8403	25.3771	22.6772	down
FG3G27920	-1.73232	9.02021	833.998	786.17	250.665	236.794	down
FG2G28050	-1.73115	2.38483	7.14824	10.6239	2.27258	3.03712	down
FG1G54040	-1.73065	3.14578	12.9562	17.2236	4.31789	4.65692	down
FG1G50620	-1.73038	2.90289	12.8445	11.9117	3.10585	4.55568	down
FG2G12320	-1.72649	6.42693	136.598	142.779	39.1641	45.658	down
FG3G29290	-1.72455	7.65351	321.671	316.786	98.251	94.7581	down
FG2G21670	-1.72377	0.553683	1.89875	2.57549	0.454515	0.911136	down
FG2G29670	-1.72286	8.10144	423.645	442.341	129.007	133.33	down
FG3G16270	-1.72241	0.974855	3.23905	2.73646	1.06054	0.708661	down
FG1G52860	-1.72218	2.2124	6.92486	8.53132	2.19682	2.4297	down
FG3G22400	-1.72087	1.20756	3.68581	3.5413	0.681773	1.6198	down
FG1G20180	-1.72076	7.27431	247.508	245.96	71.5862	78.6614	down
FG4G24650	-1.71593	7.13783	229.637	219.561	69.6923	67.0191	down
FG2G38950	-1.71437	0.628807	2.23382	2.41453	0.530268	0.911136	down
FG4G25620	-1.71423	9.45074	1098.15	1072.21	335.508	325.782	down
FG2G26770	-1.7139	3.01191	12.9562	14.0043	3.86338	4.3532	down
FG1G39270	-1.71353	7.06633	218.691	209.259	69.4651	60.5399	down
FG1G40100	-1.71125	1.43439	4.35596	4.18518	1.36355	1.21485	down
FG1G37890	-1.71082	6.14373	114.595	115.253	38.7853	30.7761	down
FG4G13660	-1.71078	1.7163	4.80272	5.95583	1.28779	2.02475	down
FG4G01100	-1.71036	7.1911	221.484	246.121	72.6467	69.6513	down
FG3G14110	-1.70979	4.43573	33.9541	38.6324	9.84783	12.4522	down
FG2G29660	-1.70788	7.96359	387.569	398.88	121.356	119.055	down
FG1G39930	-1.70243	3.25009	16.1952	15.292	3.86338	6.07424	down
FG2G34490	-1.70191	6.34377	127.216	136.179	40.9064	39.685	down
FG4G14500	-1.70088	1.1735	2.90397	4.34615	1.36355	0.708661	down
FG4G27800	-1.70044	7.02013	207.411	207.005	66.132	60.9449	down
FG4G16900	-1.69661	3.32373	16.8654	16.2578	4.99967	5.26434	down
FG1G39220	-1.69482	6.93787	195.571	195.899	59.693	61.3498	down
FG2G40970	-1.6933	2.75926	8.9353	14.1652	2.95435	4.15073	down
FG2G30070	-1.69	5.5508	80.4177	71.7919	23.6348	23.7908	down
FG3G13370	-1.68819	4.14927	30.9385	27.3646	10.2266	7.69404	down
FG3G16640	-1.68644	0.528066	1.56368	2.89743	0.378763	1.01237	down
FG2G26050	-1.68631	2.85115	11.0574	13.0384	3.25736	4.25197	down
FG3G02280	-1.68607	1.06902	3.01566	3.5413	0.984783	1.01237	down
FG4G33160	-1.68513	4.27911	31.7203	32.6766	9.24181	10.9336	down
FG4G26730	-1.68224	6.46216	138.497	145.354	43.1032	45.3543	down
FG3G26310	-1.68168	7.7374	332.058	338.999	100.827	108.729	down
FG4G26570	-1.68113	5.06948	54.617	55.856	17.5746	16.7042	down
FG1G45930	-1.6801	1.22345	3.23905	4.18518	1.13629	1.11361	down
FG2G25450	-1.67905	3.73904	21.7798	22.5356	6.66622	7.18785	down
FG1G51810	-1.67833	6.06623	107.67	109.137	33.9371	33.712	down
FG4G34670	-1.67687	3.43133	18.8758	16.4188	5.07542	6.17548	down
FG1G40160	-1.67526	7.14921	222.824	227.287	67.4198	73.9032	down
FG3G16920	-1.67462	3.18123	15.19	14.6481	4.84816	4.45444	down
FG3G30280	-1.67432	2.27656	6.92486	9.1752	2.57559	2.32846	down
FG3G28800	-1.67302	7.04288	214.112	203.625	64.9199	66.4117	down
FG3G14830	-1.67117	6.13686	114.037	112.678	34.8462	36.5467	down
FG2G07690	-1.67107	6.05669	102.533	113.483	32.8008	34.9269	down
FG1G21270	-1.67073	6.44544	145.757	132.477	43.2547	44.5444	down
FG3G20970	-1.67068	5.52599	75.95	73.8845	23.8621	23.1833	down
FG1G36290	-1.67003	4.64202	35.6295	47.9686	14.0142	11.8448	down
FG3G06340	-1.66865	8.43124	537.347	535.059	164.459	173.318	down
FG2G21740	-1.6671	9.00012	781.169	800.657	242.105	256.333	down
FG3G06180	-1.66632	7.10735	223.494	212.317	68.1773	69.4488	down
FG1G42710	-1.66569	5.46471	69.472	75.0113	22.5743	22.7784	down
FG1G08810	-1.66442	5.53771	73.3811	78.2306	22.953	24.9044	down
FG1G26510	-1.66284	6.61236	152.459	160.646	49.7694	48.7964	down
FG1G53220	-1.65875	3.91354	26.9176	22.0527	8.18127	7.39032	down
FG1G32050	-1.65579	2.57587	8.82361	10.9459	2.80284	3.44207	down
FG4G35780	-1.65544	5.28084	62.6588	64.2264	20.3017	19.8425	down
FG3G26770	-1.65429	4.93433	47.3571	53.4415	14.09	18.1215	down
FG3G15110	-1.65367	6.3964	136.375	132.799	43.482	42.0135	down
FG3G21500	-1.65138	6.38706	131.907	136.018	38.9368	46.8729	down
FG3G30740	-1.6495	1.39151	3.7975	4.50712	1.51505	1.01237	down
FG2G35040	-1.64946	4.63603	40.5439	41.0469	13.5597	12.2497	down
FG4G26030	-1.64735	6.15951	114.484	114.77	34.6947	38.8751	down
FG4G04150	-1.64622	4.92455	49.1441	50.2221	16.4383	15.0844	down
FG3G21970	-1.64295	7.3773	260.352	261.413	79.5402	88.0765	down
FG2G41720	-1.64188	0.235885	1.89875	1.28775	0.757525	0.202475	down
FG4G35200	-1.64181	3.00484	13.0679	13.1994	4.6209	3.64454	down
FG2G00920	-1.64101	1.5835	4.46765	5.15099	0.681773	2.53093	down
FG2G37260	-1.64008	6.52906	141.96	152.92	41.7396	53.3521	down
FG2G00440	-1.63915	0.417588	1.78706	2.09259	0.681773	0.506187	down
FG4G29220	-1.63886	3.24041	16.0835	14.6481	4.31789	5.77053	down
FG4G07450	-1.63862	5.73261	83.21	88.8546	25.4529	30.0675	down
FG1G46440	-1.63854	5.72515	86.6724	83.5426	26.3619	28.6502	down
FG1G13450	-1.63817	0.724118	1.89875	3.21937	0.60602	1.01237	down
FG3G33480	-1.63783	3.30852	16.0835	16.4188	4.84816	5.66929	down
FG4G33990	-1.63491	4.32526	29.5982	37.0227	10.7569	10.4274	down
FG2G19840	-1.63167	7.21932	234.998	232.76	74.692	76.4342	down
FG4G23160	-1.63122	10.0065	1578.09	1557.21	512.011	499.91	down
FG4G18300	-1.6297	3.94938	26.0241	24.3062	7.57525	8.90888	down
FG4G29870	-1.62786	4.8593	49.8143	43.9444	16.1353	14.1732	down
FG3G28990	-1.62677	4.93409	52.83	45.715	17.3473	14.4769	down
FG3G29610	-1.62262	7.64881	311.283	313.727	100.145	102.958	down
FG1G28370	-1.62233	7.80416	332.728	363.145	109.917	116.018	down
FG2G01950	-1.62058	0.389041	1.34029	2.57549	0.833278	0.303712	down
FG1G30570	-1.61873	5.20046	57.1859	62.4557	18.1049	20.9561	down
FG4G18250	-1.61485	1.98847	7.03655	5.31196	1.74231	2.4297	down
FG4G11150	-1.61295	7.09474	213.777	214.893	69.6166	70.5624	down
FG2G02470	-1.61178	1.97876	6.58978	5.79486	1.96957	2.12598	down
FG1G27030	-1.61164	6.08498	106.442	110.424	34.3159	36.7491	down
FG2G22700	-1.61106	4.09107	30.1566	24.6282	10.1508	7.69404	down
FG1G04360	-1.60859	6.28432	122.525	125.233	38.6338	42.9246	down
FG2G12220	-1.6061	6.38361	131.796	133.121	46.5121	39.8875	down
FG3G17330	-1.60597	6.21591	115.489	121.37	38.3308	39.3813	down
FG1G14390	-1.60585	6.35373	125.541	134.57	40.3761	45.2531	down
FG3G02940	-1.60471	6.80642	165.861	188.011	60.0718	55.5793	down
FG1G06720	-1.60315	6.1806	115.154	115.575	39.6943	35.838	down
FG1G17140	-1.60117	7.53211	281.127	294.733	93.6301	96.0742	down
FG2G05810	-1.60106	6.41153	136.152	133.121	46.6636	41.7098	down
FG3G10220	-1.60083	7.29259	251.529	236.463	82.949	77.8515	down
FG2G24320	-1.59828	1.83788	4.69103	6.92164	1.89381	1.82227	down
FG1G24280	-1.59819	1.74951	5.1378	5.47293	1.5908	1.92351	down
FG2G38990	-1.59609	4.52594	34.6243	40.886	13.4082	11.1361	down
FG1G33420	-1.59425	1.12162	3.35074	3.21937	1.13629	1.01237	down
FG1G04870	-1.59425	7.99565	391.478	395.499	130.446	130.09	down
FG3G32460	-1.59374	0.473901	1.56368	2.57549	0.530268	0.809899	down
FG4G12730	-1.59323	3.74963	24.1253	18.8333	7.04499	7.39032	down
FG1G14150	-1.59262	10.3005	1882.44	1931.3	630.11	634.252	down
FG3G31640	-1.59083	1.54416	3.23905	6.27777	1.4393	1.6198	down
FG1G06240	-1.59058	5.31278	62.4354	65.6751	20.9835	21.4623	down
FG2G31650	-1.59042	2.36668	8.26515	8.20939	2.8786	2.53093	down
FG1G53870	-1.58993	5.47983	68.2433	75.6551	23.256	24.3982	down
FG1G43180	-1.58945	6.47223	145.199	133.926	48.2544	44.4432	down
FG4G16910	-1.5889	4.54524	40.2088	34.6082	14.2415	10.4274	down
FG2G07210	-1.58683	3.48598	17.2005	19.4772	5.22693	7.08661	down
FG3G32500	-1.58578	4.00541	23.4552	29.4572	8.78729	8.60517	down
FG2G15880	-1.58486	6.62223	155.363	154.208	51.5875	51.631	down
FG2G05750	-1.58481	6.08894	109.569	106.078	37.952	33.6108	down
FG1G20410	-1.58419	7.12238	210.538	224.712	71.0559	74.0045	down
FG3G14820	-1.58253	6.11566	112.696	106.4	33.2554	40.5962	down
FG1G22360	-1.58184	4.88096	48.474	46.1979	16.0595	15.5905	down
FG1G13700	-1.58029	4.54509	40.879	33.6424	11.8174	13.4646	down
FG1G25870	-1.57859	3.74054	21.2213	22.2136	7.12074	7.39032	down
FG2G35710	-1.57673	0.204364	1.67537	1.44872	0.378763	0.708661	down
FG2G42570	-1.57451	0.83216	3.35074	1.60968	1.06054	0.607424	down
FG3G06900	-1.57294	5.17452	58.8613	56.6609	19.5442	19.3363	down
FG1G29570	-1.57284	5.72848	84.1035	84.6694	28.1042	28.6502	down
FG3G01080	-1.57192	2.99486	13.8497	11.4288	4.01488	4.65692	down
FG3G08480	-1.57142	6.29219	122.749	124.429	40.7549	42.5197	down
FG1G47490	-1.57087	5.46863	68.1317	73.8845	21.8925	26.1192	down
FG3G20610	-1.56966	3.83127	21.333	25.272	6.51472	9.31383	down
FG2G05820	-1.56931	7.00338	202.161	196.864	66.0562	68.7401	down
FG2G10770	-1.56923	6.75108	161.729	176.26	56.0569	57.604	down
FG2G28920	-1.56894	1.15692	3.01566	3.86324	0.984783	1.31609	down
FG4G12450	-1.56809	7.09894	206.517	220.527	69.9953	74.0045	down
FG1G36450	-1.56751	5.09204	58.3028	50.0612	17.2716	19.7413	down
FG2G05770	-1.5665	5.97276	107.335	89.8204	31.8161	35.3318	down
FG4G32890	-1.56565	4.87752	48.474	45.5541	17.9534	13.4646	down
FG4G25210	-1.5638	7.35881	242.817	266.242	82.343	89.8987	down
FG1G20360	-1.56217	6.71563	167.313	160.646	59.087	51.5298	down
FG1G42090	-1.56188	5.56575	74.9448	75.9771	26.5134	24.297	down
FG3G22710	-1.56067	7.47503	274.649	274.129	89.994	96.4792	down
FG3G03330	-1.55803	5.1472	57.521	55.5341	19.4684	18.9314	down
FG4G15840	-1.55418	5.22381	57.2976	62.6167	19.5442	21.2598	down
FG3G33030	-1.55397	2.91979	13.9614	9.6581	3.78763	4.45444	down
FG4G28410	-1.55357	10.2985	1908.36	1873.03	677	610.461	down
FG2G17710	-1.55306	7.13237	213.33	221.814	73.0254	75.2193	down
FG1G28480	-1.55091	8.50087	555.552	545.2	190.29	185.264	down
FG1G29610	-1.55024	9.62426	1178.57	1197.93	394.595	417.3	down
FG3G29140	-1.54711	7.72398	330.159	317.269	106.735	115.512	down
FG3G09300	-1.54689	8.37078	504.844	502.06	179.079	164.916	down
FG4G02780	-1.54669	0.993547	3.57412	2.09259	0.984783	1.01237	down
FG4G08800	-1.54662	5.94715	97.1714	97.5468	34.5432	31.7885	down
FG4G33570	-1.54644	3.02824	13.0679	13.0384	4.6209	4.25197	down
FG1G41690	-1.54595	6.52878	146.092	141.974	49.6179	49.1001	down
FG2G26860	-1.54477	4.69682	39.427	44.2663	13.484	15.1856	down
FG3G25160	-1.54423	7.01249	195.683	204.913	66.5865	70.8661	down
FG3G33310	-1.54392	3.37445	14.5199	19.4772	5.37843	6.17548	down
FG1G46570	-1.54385	5.9031	93.709	95.1323	30.8313	34.2182	down
FG1G35800	-1.54231	7.73804	331.946	321.615	119.31	104.477	down
FG2G08930	-1.54056	6.78703	169.547	174.007	59.6172	58.2115	down
FG1G32550	-1.54035	3.57178	18.4291	19.9601	6.0602	7.18785	down
FG4G10380	-1.53937	6.75307	167.649	167.568	57.1932	58.2115	down
FG1G52220	-1.53898	7.61226	302.572	296.987	101.13	105.591	down
FG2G16980	-1.53878	3.17884	12.0627	17.7065	4.99967	5.06187	down
FG4G08500	-1.53872	3.92256	25.9124	22.2136	8.71154	7.89651	down
FG3G25940	-1.53823	7.81983	342.445	348.497	116.053	122.092	down
FG1G05900	-1.53811	6.18056	114.819	112.517	40.0731	38.0652	down
FG4G24740	-1.53735	0.445645	1.89875	1.93162	0.60602	0.708661	down
FG2G16640	-1.53505	2.87432	11.2808	12.2336	4.39365	3.54331	down
FG2G38760	-1.5338	5.62276	73.0461	83.8645	25.0741	29.1563	down
FG4G09980	-1.53243	1.64342	5.1378	4.34615	1.36355	2.02475	down
FG2G01330	-1.53217	0.359035	2.01044	1.44872	0.757525	0.404949	down
FG1G13770	-1.53181	7.47813	266.049	282.017	94.9179	94.2519	down
FG3G03850	-1.53127	3.66237	22.4499	17.3846	7.04499	6.88414	down
FG4G05030	-1.53118	7.24794	234.44	233.243	75.3738	87.1653	down
FG4G03740	-1.53111	7.31164	245.051	243.545	86.8124	81.901	down
FG2G16600	-1.52997	3.84065	21.333	25.1111	7.19649	8.90888	down
FG2G07560	-1.5298	7.31785	240.918	250.306	86.3579	83.3183	down
FG4G31640	-1.5292	5.92821	96.7246	94.4884	33.9371	32.1935	down
FG1G53480	-1.52874	2.84258	11.6159	11.1068	3.93913	3.94826	down
FG4G12990	-1.52858	3.39754	19.2109	13.6823	6.28746	5.1631	down
FG1G49150	-1.52851	1.44781	4.35596	3.86324	1.4393	1.41732	down
FG1G06170	-1.52731	4.02647	25.2422	27.2037	8.02977	10.3262	down
FG2G27630	-1.52641	4.89976	46.9103	48.2905	15.8323	17.3116	down
FG2G04840	-1.52626	8.52102	567.615	542.463	189.76	196.198	down
FG2G04340	-1.52468	8.15754	425.655	442.019	150.293	151.046	down
FG3G18760	-1.52325	3.92633	24.9071	23.5014	8.56004	8.30146	down
FG1G48640	-1.52267	3.81184	21.5564	23.6624	7.348	8.4027	down
FG4G35640	-1.52259	2.62365	10.2756	9.01423	3.25736	3.54331	down
FG3G05060	-1.52254	5.19073	55.5105	61.007	20.7562	19.4376	down
FG1G06390	-1.52182	2.97094	12.286	12.7165	4.31789	4.3532	down
FG4G29580	-1.52156	6.66772	153.911	162.095	54.7691	55.0731	down
FG1G25810	-1.52081	2.80423	11.0574	11.1068	4.16639	3.44207	down
FG1G03170	-1.518	0.790583	2.34552	2.73646	0.757525	1.01237	down
FG2G38260	-1.51789	5.9039	91.5868	96.742	31.3616	34.5219	down
FG1G03720	-1.51641	7.2007	221.707	230.668	76.5858	81.6985	down
FG1G20420	-1.516	6.79618	175.132	167.729	59.0112	61.2486	down
FG2G38980	-1.51597	3.14957	13.8497	14.4872	5.45418	4.25197	down
FG4G16340	-1.51566	6.52817	139.726	147.608	53.1783	46.5692	down
FG4G13040	-1.51518	6.6754	152.123	165.476	54.0873	56.8954	down
FG3G31230	-1.51265	1.98883	5.24949	7.40455	2.34833	1.92351	down
FG1G03220	-1.51036	5.46425	71.259	67.4458	25.0741	23.5883	down
FG2G38940	-1.50996	0.652368	2.12213	2.41453	0.833278	0.708661	down
FG2G14050	-1.50976	5.40001	65.8978	67.4458	22.8773	23.9932	down
FG4G00330	-1.50928	1.06801	3.01566	3.21937	1.28779	0.809899	down
FG2G39040	-1.50714	7.04341	198.81	207.327	72.4952	69.955	down
FG2G10430	-1.5071	6.30908	120.962	126.199	44.088	42.5197	down
FG1G52470	-1.50689	2.88436	12.9562	9.98004	3.63612	4.65692	down
FG2G23690	-1.50652	4.99298	47.5805	54.0854	17.8018	17.7165	down
FG3G18770	-1.50652	5.61418	79.1891	74.2064	28.1042	25.8155	down
FG2G31660	-1.50488	3.73423	19.3226	23.6624	7.87826	6.98538	down
FG3G26660	-1.5039	6.47915	137.045	139.721	48.8604	48.5939	down
FG3G06670	-1.50352	7.57214	288.945	291.031	102.417	102.047	down
FG3G07440	-1.5029	4.86968	49.2558	42.4957	16.1353	16.5017	down
FG4G33890	-1.50197	3.03398	11.6159	14.8091	4.77241	4.3532	down
FG1G50200	-1.50128	6.1853	112.92	113.644	39.9973	39.9887	down
FG4G31370	-1.50049	3.56418	17.0888	21.0869	7.04499	6.17548	down
FG1G23160	-1.5	5.36026	65.116	64.0654	22.347	23.4871	down
FG2G34400	-1.49963	8.53418	572.753	541.659	199.381	194.882	down
FG2G15900	-1.49814	7.93041	362.326	377.149	125.446	136.67	down
FG4G27350	-1.49725	1.15729	2.5689	4.34615	0.984783	1.41732	down
FG4G07390	-1.49681	5.68991	81.1995	80.4842	29.5435	27.5366	down
FG4G21780	-1.49638	2.01731	6.14302	6.43874	1.96957	2.53093	down
FG3G22110	-1.49638	6.73812	158.937	171.109	59.5415	56.8954	down
FG1G14260	-1.49405	6.84853	168.542	187.206	61.5868	64.4882	down
FG1G13540	-1.49385	7.28098	237.009	238.072	84.9186	83.622	down
FG2G10440	-1.49308	5.34213	65.4511	61.6509	23.0288	22.171	down
FG1G52690	-1.49108	3.87438	26.3591	19.1552	9.54482	6.58043	down
FG3G12770	-1.491	6.50775	136.375	145.676	51.0572	48.7964	down
FG4G25110	-1.49077	6.68192	159.495	156.461	54.6933	58.1102	down
FG3G16300	-1.49	9.14632	831.43	862.147	300.207	302.497	down
FG1G48730	-1.48877	7.41327	255.55	263.827	87.3427	98.2002	down
FG1G45590	-1.48841	3.76186	20.8863	22.3746	7.95402	7.28909	down
FG4G18100	-1.48779	3.35207	15.7485	16.7407	6.0602	5.36558	down
FG3G03680	-1.48738	3.21783	14.0731	15.7749	3.56037	7.28909	down
FG1G41460	-1.48737	7.30877	240.918	242.418	83.5551	89.1901	down
FG2G28170	-1.4854	1.92985	6.03133	5.63389	1.74231	2.53093	down
FG1G25840	-1.48516	7.62064	302.907	293.767	109.993	102.857	down
FG4G24360	-1.48504	6.47791	147.209	126.199	50.1482	47.784	down
FG4G19820	-1.48474	1.15644	3.12735	3.5413	1.06054	1.31609	down
FG1G47870	-1.48287	10.287	1829.5	1874.32	639.048	686.592	down
FG4G28180	-1.48184	5.6547	75.95	82.0939	27.1194	29.4601	down
FG2G19180	-1.48184	2.76031	9.82883	11.7507	4.09064	3.44207	down
FG3G17050	-1.48101	0.329665	1.67537	1.77065	0.681773	0.506187	down
FG1G33660	-1.47945	8.1463	440.399	411.274	158.853	146.389	down
FG1G42820	-1.4786	6.95874	186.301	195.094	71.8134	64.2857	down
FG3G07180	-1.47846	7.29906	234.105	246.121	91.9636	79.4713	down
FG2G30040	-1.47808	6.66063	155.809	155.013	54.6176	57.1991	down
FG1G38120	-1.47778	6.72583	157.708	168.212	59.1627	57.4016	down
FG1G08740	-1.47712	0.767156	2.79228	1.93162	1.06054	0.607424	down
FG3G11550	-1.47406	0.875819	2.01044	3.5413	0.984783	0.911136	down
FG4G17300	-1.47388	4.67441	36.6347	44.9102	14.1657	14.9831	down
FG1G06320	-1.47192	3.77575	21.2213	22.2136	8.02977	7.49156	down
FG4G36600	-1.47181	4.56754	36.0763	39.1153	13.484	13.4646	down
FG3G15170	-1.47102	6.20349	119.845	106.722	41.5881	40.3937	down
FG2G41970	-1.46933	2.88466	12.286	10.6239	3.71187	4.75815	down
FG2G01790	-1.46675	5.08958	51.6014	55.6951	19.6199	18.9314	down
FG2G15590	-1.46603	2.88123	11.0574	12.2336	3.48462	5.06187	down
FG2G36080	-1.46595	9.10613	794.013	846.533	292.784	300.877	down
FG4G21570	-1.46553	4.64093	40.0972	38.1495	14.4687	13.8695	down
FG2G40880	-1.46552	5.99282	96.0545	101.893	36.9672	34.2182	down
FG4G05930	-1.46324	6.41655	122.86	141.491	45.906	49.8088	down
FG1G27010	-1.46321	1.81395	6.58978	3.70227	1.74231	2.12598	down
FG2G39100	-1.46271	7.21023	224.164	225.839	82.04	81.0911	down
FG3G22280	-1.46203	8.14455	419.847	429.625	157.641	150.135	down
FG1G47320	-1.462	5.19604	55.5105	59.7193	21.438	20.045	down
FG4G04420	-1.45914	4.89158	45.6817	47.6466	16.2868	17.7165	down
FG1G38130	-1.45742	6.30279	116.047	127.97	42.1184	46.7716	down
FG3G07970	-1.45719	5.09855	51.6014	56.178	19.9987	18.9314	down
FG1G27380	-1.45668	1.59353	4.69103	4.34615	1.51505	1.82227	down
FG2G19500	-1.45648	0.811176	2.45721	2.57549	1.21204	0.506187	down
FG1G26130	-1.45642	4.84629	44.0063	46.5199	16.2868	16.6029	down
FG1G23180	-1.45635	9.10577	797.14	839.611	289.45	307.154	down
FG2G35050	-1.45553	5.77412	89.2413	79.3574	29.6192	32.3959	down
FG1G40860	-1.45338	7.61826	290.397	302.782	112.947	102.857	down
FG1G40110	-1.44992	7.43804	261.804	261.735	93.0241	99.0101	down
FG4G32900	-1.44949	4.14437	28.8163	26.3988	9.54482	10.9336	down
FG1G16120	-1.4491	6.16468	108.005	113.483	42.1942	38.3689	down
FG1G54410	-1.44895	4.60651	35.6295	41.5298	14.6202	13.2621	down
FG1G11360	-1.448	5.90194	92.7037	92.0739	35.9067	31.3836	down
FG2G35990	-1.44677	7.49968	273.867	271.715	100.145	100.022	down
FG2G30430	-1.44605	0.895951	3.23905	1.93162	0.530268	1.51856	down
FG4G28310	-1.44276	5.97549	91.8102	103.342	34.9219	36.6479	down
FG3G29040	-1.44218	0.137016	1.67537	1.12678	0.30301	0.809899	down
FG4G20970	-1.44076	0.874311	3.23905	1.77065	0.984783	0.911136	down
FG2G26570	-1.43953	4.03291	25.3539	26.0769	9.0903	9.92126	down
FG4G26050	-1.43881	4.42122	35.2944	31.2279	12.2719	12.4522	down
FG3G18390	-1.43876	2.35255	6.92486	9.1752	2.80284	3.03712	down
FG3G11680	-1.43841	4.23723	30.9385	27.6866	10.6054	11.2373	down
FG1G35900	-1.43788	1.92938	6.14302	5.31196	1.81806	2.53093	down
FG1G01110	-1.43769	4.76431	39.427	46.3589	15.4535	15.9955	down
FG2G30280	-1.43642	5.4148	62.212	71.148	25.8316	22.8796	down
FG2G08000	-1.43487	5.12132	53.0533	55.5341	18.8624	21.4623	down
FG2G09900	-1.43419	7.06171	195.571	209.903	76.3586	73.0933	down
FG3G23740	-1.43398	5.89984	89.2413	95.2933	32.8766	35.4331	down
FG4G22540	-1.43158	4.68678	40.9907	39.1153	14.1657	15.793	down
FG4G27750	-1.43119	9.1014	804.735	818.685	302.556	299.156	down
FG1G27020	-1.4301	0.676256	2.23382	2.25356	0.757525	0.911136	down
FG2G37670	-1.42857	6.93929	189.652	181.411	69.5408	68.4364	down
FG3G07090	-1.42845	1.3007	3.68581	3.5413	1.66656	0.911136	down
FG1G31320	-1.42819	7.94053	371.038	362.179	135.446	137.278	down
FG2G34360	-1.42466	6.29345	116.941	123.302	42.4214	47.2778	down
FG2G23790	-1.422	2.19394	6.81317	7.24358	2.42408	2.83464	down
FG1G22840	-1.42157	5.67841	78.1839	79.8403	29.8465	28.9539	down
FG2G31020	-1.4205	4.36493	35.071	28.3304	11.2871	12.7559	down
FG1G28060	-1.41956	8.48112	547.064	510.592	196.957	198.931	down
FG2G12000	-1.41944	3.88153	21.6681	24.7891	7.87826	9.51631	down
FG1G39520	-1.41852	5.69213	77.1786	82.5768	28.8617	30.8774	down
FG4G36620	-1.41781	6.45707	133.024	134.57	50.1482	49.91	down
FG3G24340	-1.41772	6.77763	166.643	165.476	59.7688	64.9944	down
FG2G14190	-1.41702	3.63014	16.7537	22.6965	6.51472	8.20022	down
FG4G01650	-1.41689	4.7087	36.6347	45.715	16.6656	13.667	down
FG2G00340	-1.41681	0.74527	2.90397	1.60968	0.681773	1.11361	down
FG2G14310	-1.41591	6.55847	142.853	143.423	51.133	56.5917	down
FG1G47790	-1.41432	8.57154	566.833	558.238	211.047	211.181	down
FG4G17220	-1.41357	6.50512	138.274	137.628	47.3453	56.8954	down
FG3G09280	-1.41326	8.74192	646.804	616.67	250.059	223.836	down
FG2G26290	-1.41314	0.853929	2.90397	2.09259	0.90903	1.01237	down
FG1G49490	-1.41167	5.54467	66.7914	78.2306	27.2709	26.8279	down
FG4G14480	-1.41014	5.99643	100.634	94.0055	36.8915	36.5467	down
FG3G26880	-1.4098	2.09097	5.91964	7.24358	2.12107	2.83464	down
FG3G12590	-1.40838	6.79082	170.776	163.222	62.7231	63.3746	down
FG2G11950	-1.40832	8.23648	437.495	457.311	162.716	174.634	down
FG2G35380	-1.40828	3.82972	23.0084	20.9259	8.18127	8.50393	down
FG1G21320	-1.40645	5.08571	47.1337	59.0754	21.9682	17.5141	down
FG2G15360	-1.40636	6.14623	106.665	109.619	39.0126	42.8234	down
FG1G41290	-1.40578	6.55059	142.518	141.491	52.042	55.4781	down
FG1G44140	-1.40566	6.98204	196.353	183.343	69.9196	74.0045	down
FG2G31080	-1.40563	0.76881	1.56368	3.5413	0.90903	0.911136	down
FG3G34790	-1.40505	0.204153	1.56368	1.44872	0.454515	0.708661	down
FG1G44780	-1.40477	7.31192	234.775	241.935	89.7668	90.1012	down
FG1G01010	-1.40367	0.676499	2.5689	1.77065	0.454515	1.31609	down
FG3G30300	-1.40213	2.03571	5.80794	6.76067	2.19682	2.53093	down
FG2G07610	-1.40087	6.3412	124.201	122.014	49.6179	43.1271	down
FG2G15230	-1.40066	7.25261	231.536	225.195	89.9183	82.7109	down
FG3G26610	-1.39917	6.4993	139.391	134.248	52.648	51.1248	down
FG2G42750	-1.39747	0.832238	2.45721	2.57549	1.36355	0.404949	down
FG4G10340	-1.39582	6.81812	167.202	173.363	65.829	63.1721	down
FG4G36780	-1.39465	6.67211	151.677	156.622	58.5567	58.5152	down
FG1G26990	-1.39439	4.61189	37.975	37.6666	14.3172	14.4769	down
FG3G28040	-1.39433	6.5179	134.923	143.101	52.648	52.8459	down
FG2G38100	-1.39312	8.61771	572.641	584.315	218.925	221.507	down
FG2G31170	-1.39273	3.13638	13.8497	13.1994	4.84816	5.56805	down
FG1G36240	-1.39175	4.76902	39.0919	46.037	16.7413	15.2868	down
FG1G13750	-1.39137	6.17947	113.255	106.239	40.9821	43.1271	down
FG2G35750	-1.39096	9.12411	808.756	827.056	307.48	316.367	down
FG4G34870	-1.38849	1.94951	5.47287	6.27777	2.04532	2.4297	down
FG3G16740	-1.38827	2.48041	7.93008	9.33617	3.25736	3.23959	down
FG3G20960	-1.38481	5.25539	53.7235	64.8703	21.2107	24.0945	down
FG3G23260	-1.38354	8.63301	594.421	571.116	220.213	227.075	down
FG4G07110	-1.38298	3.82131	20.8863	23.1794	7.72676	9.2126	down
FG4G30800	-1.38251	3.17126	12.8445	15.292	5.52994	5.06187	down
FG3G14850	-1.38182	7.39756	257.337	244.028	90.2213	103.06	down
FG4G05100	-1.38097	5.82509	81.8697	91.913	31.8161	34.8256	down
FG1G40790	-1.38048	6.59816	151.342	139.56	57.1932	54.6682	down
FG4G13500	-1.38026	6.76296	165.75	160.325	66.2077	58.6164	down
FG2G32300	-1.37894	4.2143	31.9437	24.4672	10.3023	11.7435	down
FG1G17080	-1.37847	6.21413	108.899	116.702	42.5729	44.0382	down
FG1G36840	-1.37831	6.04403	97.3948	103.503	36.9672	40.3937	down
FG3G13540	-1.37702	7.48275	261.804	270.427	101.811	102.958	down
FG2G15890	-1.37639	6.39043	125.541	127.97	48.3301	49.3026	down
FG2G40760	-1.3753	3.13631	13.5146	13.5213	4.99967	5.46682	down
FG1G53950	-1.3748	4.75691	40.3205	43.3005	15.7565	16.4004	down
FG1G40850	-1.37293	3.74391	18.4291	23.6624	7.12074	9.11136	down
FG2G25710	-1.37084	0.699487	1.89875	2.73646	1.06054	0.607424	down
FG1G02920	-1.37058	2.6458	10.3873	8.37036	4.09064	3.13836	down
FG4G04840	-1.37055	6.26183	113.478	118.956	45.8303	43.6333	down
FG3G21050	-1.36917	5.70394	78.854	79.8403	28.7102	33.1046	down
FG2G26400	-1.36819	9.44574	1002.99	1027.62	370.581	416.693	down
FG1G34020	-1.36769	3.85899	23.7902	20.443	8.10552	9.31383	down
FG3G23220	-1.36643	6.51333	133.583	141.813	51.739	55.0731	down
FG4G04620	-1.36628	6.48574	130.344	140.043	49.3907	55.6805	down
FG4G07510	-1.36614	5.69425	78.4073	79.1965	30.6798	30.3712	down
FG4G23580	-1.36596	6.66847	153.24	151.793	59.1627	59.2238	down
FG2G21400	-1.36476	1.82537	5.47287	4.99002	1.89381	2.22722	down
FG2G27880	-1.36463	6.71811	159.942	155.174	61.4353	61.0461	down
FG1G08000	-1.36417	4.67117	39.7621	38.3105	16.6656	13.3633	down
FG2G24680	-1.36414	1.73652	5.36118	4.34615	1.81806	2.02475	down
FG4G05710	-1.36249	6.09995	105.772	101.088	40.9064	39.5838	down
FG1G18430	-1.36247	5.68214	74.163	82.8987	31.7403	28.7514	down
FG2G31010	-1.3612	7.43684	252.199	262.057	99.4631	100.529	down
FG2G33460	-1.35976	6.71377	157.261	157.105	63.6321	58.4139	down
FG4G32640	-1.35872	6.87081	170.217	179.963	65.0714	71.676	down
FG2G25250	-1.3584	0.170237	1.34029	1.60968	0.833278	0.202475	down
FG2G32760	-1.35803	6.26216	109.122	123.463	45.7545	44.4432	down
FG4G23080	-1.35783	0.975657	2.12213	3.70227	0.984783	1.21485	down
FG1G48810	-1.35735	7.07442	190.657	211.995	75.904	81.0911	down
FG4G16410	-1.35664	6.68547	152.235	156.3	62.4201	57.5028	down
FG4G12540	-1.35661	5.90405	91.0284	90.1423	35.7552	34.9269	down
FG2G26380	-1.35631	6.55805	140.843	141.813	55.6781	54.5669	down
FG3G25200	-1.3541	6.62766	150.113	145.515	57.7992	58.009	down
FG4G07060	-1.35404	4.5204	34.0658	36.7008	14.1657	13.2621	down
FG2G19730	-1.35365	1.79273	5.58456	4.50712	1.74231	2.32846	down
FG3G14960	-1.35346	5.73473	82.7632	78.0697	30.301	33.1046	down
FG2G18740	-1.35315	1.72437	5.02611	4.66808	2.27258	1.41732	down
FG2G22300	-1.35279	7.62768	284.254	300.367	111.735	117.132	down
FG2G41620	-1.35249	3.49562	16.7537	18.0285	6.43897	7.18785	down
FG2G18590	-1.35179	3.80638	22.2266	20.443	8.63579	8.09899	down
FG1G44200	-1.35173	9.12531	834.222	788.584	323.236	312.722	down
FG3G29110	-1.35133	8.69057	594.868	610.875	227.106	245.905	down
FG1G08400	-1.35101	5.92783	94.4908	88.8546	36.134	35.9392	down
FG4G04560	-1.35054	5.40593	63.9991	65.0312	23.3318	27.6378	down
FG1G03840	-1.34995	5.05842	52.7183	48.4515	21.741	17.7165	down
FG4G25690	-1.34952	4.87626	45.4583	44.1053	16.3625	19.1339	down
FG4G32680	-1.34915	6.79858	160.5	172.558	64.3897	66.108	down
FG4G11670	-1.34836	8.06548	400.748	384.393	155.444	153.071	down
FG1G16200	-1.34815	6.85038	177.589	165.315	67.4198	67.6265	down
FG3G01750	-1.34791	1.66574	5.36118	3.70227	1.89381	1.72103	down
FG4G19440	-1.34773	1.81531	5.02611	5.47293	1.74231	2.4297	down
FG4G10000	-1.34726	4.71106	39.6504	40.564	14.4687	17.3116	down
FG1G40140	-1.34724	0.810856	2.5689	2.25356	1.21204	0.607424	down
FG1G49570	-1.347	5.90205	87.4542	93.8446	35.3007	35.7368	down
FG1G09560	-1.34553	6.284	116.494	117.668	46.4363	45.5568	down
FG2G36070	-1.34518	6.37786	123.084	126.682	49.3907	48.6952	down
FG2G04980	-1.34451	6.01949	95.8311	100.122	38.3308	38.6727	down
FG3G06520	-1.34397	5.90465	89.2413	91.752	33.0281	38.6727	down
FG1G52950	-1.34302	1.94874	5.69625	5.79486	2.19682	2.32846	down
FG1G29310	-1.34272	6.76712	159.272	165.797	61.8141	66.5129	down
FG3G00280	-1.34264	0.628806	1.78706	2.57549	0.530268	1.21485	down
FG3G35970	-1.34218	2.55932	8.60023	9.33617	3.71187	3.23959	down
FG2G01340	-1.34182	3.8541	22.6733	21.4088	9.69633	7.49156	down
FG4G21160	-1.34161	3.58203	18.7641	17.7065	7.95402	6.27671	down
FG3G11440	-1.34155	5.22299	56.5158	57.1438	22.4228	22.3734	down
FG4G25970	-1.34095	3.90689	22.5616	23.5014	9.01455	9.11136	down
FG2G04440	-1.34055	4.1539	27.0293	27.5256	10.6054	10.9336	down
FG3G26910	-1.33839	3.06311	12.9562	12.3946	5.30268	4.65692	down
FG1G50510	-1.3383	5.76342	81.4229	82.7378	32.1191	32.8009	down
FG3G05600	-1.33755	5.897	88.4595	91.43	34.8462	36.3442	down
FG4G11700	-1.33712	3.66063	19.0992	19.6381	6.96923	8.50393	down
FG2G42550	-1.3344	3.94943	23.4552	23.8233	9.54482	9.11136	down
FG2G04000	-1.3335	3.15739	12.286	15.292	5.98445	4.65692	down
FG3G01760	-1.33286	5.00475	45.4583	53.1196	17.8018	21.3611	down
FG3G18550	-1.33284	8.28613	446.765	464.555	177.261	184.556	down
FG3G07420	-1.33262	6.93026	180.605	181.25	71.5104	72.1822	down
FG1G35770	-1.33184	0.915805	2.5689	2.73646	0.984783	1.11361	down
FG4G21790	-1.33181	9.69289	1182.25	1206.94	469.817	479.359	down
FG2G07960	-1.33167	8.8405	644.012	687.657	262.18	266.558	down
FG4G25200	-1.33146	5.46387	68.02	65.1922	29.3162	23.1833	down
FG4G05780	-1.33124	5.92576	87.6776	96.0981	36.437	36.243	down
FG2G29230	-1.33112	1.40481	3.68581	4.02421	1.74231	1.21485	down
FG1G34180	-1.33087	5.23404	57.8561	56.017	21.438	24.1957	down
FG4G20740	-1.33071	2.4102	7.7067	8.37036	2.8786	3.54331	down
FG1G51510	-1.3291	7.31268	240.806	227.126	94.9179	91.4173	down
FG1G11600	-1.32847	5.28326	56.4041	62.2948	23.256	23.7908	down
FG4G25460	-1.32722	7.09522	202.608	201.693	83.7066	76.9404	down
FG3G33760	-1.32573	3.98276	23.0084	25.594	9.69633	9.51631	down
FG4G37100	-1.32466	1.7717	4.57934	5.63389	1.66656	2.4297	down
FG2G29740	-1.32428	1.17143	4.13258	1.93162	1.28779	1.21485	down
FG4G03100	-1.32418	6.26091	115.936	113	45.5273	46.063	down
FG4G09380	-1.32253	6.11695	104.99	102.537	41.0579	42.1147	down
FG4G32050	-1.32141	2.15179	5.80794	7.72648	2.49983	2.83464	down
FG1G47860	-1.32006	8.88841	676.849	695.062	270.058	279.516	down
FG1G28360	-1.31816	3.92962	23.6785	22.5356	10.1508	8.20022	down
FG3G15080	-1.31776	4.92584	45.235	47.1637	17.9534	19.1339	down
FG3G04590	-1.31756	6.7286	156.703	157.91	63.8594	62.1597	down
FG2G11090	-1.31688	2.98699	12.5094	11.2678	5.22693	4.25197	down
FG1G20590	-1.31687	8.66277	587.161	586.891	227.485	244.387	down
FG2G20340	-1.31629	0.954295	2.79228	2.57549	1.4393	0.607424	down
FG1G24100	-1.31425	5.40502	64.4458	63.0996	24.2408	27.4353	down
FG1G11580	-1.31416	5.50944	64.1108	74.2064	28.5587	26.5242	down
FG3G20340	-1.31246	5.43859	67.4615	62.6167	26.5134	26.018	down
FG1G20680	-1.31242	7.66042	295.982	295.86	120.825	117.233	down
FG4G21360	-1.31145	4.80685	41.1024	44.1053	16.8171	17.4128	down
FG3G11970	-1.31142	6.55588	135.593	144.389	54.1631	58.7176	down
FG4G04000	-1.31133	7.94678	360.651	358.477	148.096	141.327	down
FG4G14510	-1.31116	5.72674	75.7267	84.1865	32.3463	31.6873	down
FG2G02800	-1.31086	1.43246	4.24427	3.38034	1.81806	1.21485	down
FG4G03770	-1.31005	0.472629	1.89875	1.77065	0.757525	0.708661	down
FG3G04240	-1.31005	0.472629	1.89875	1.77065	0.757525	0.708661	down
FG2G37690	-1.30914	7.40159	246.949	249.179	103.402	96.2767	down
FG2G12020	-1.30864	3.56042	17.2005	18.8333	7.80251	6.47919	down
FG1G39210	-1.30767	6.34467	126.658	113.966	50.6027	46.6704	down
FG1G42770	-1.30668	7.27727	218.803	237.911	93.0241	91.0124	down
FG4G09540	-1.30635	4.40189	31.9437	32.1937	11.8174	14.3757	down
FG3G07960	-1.30588	6.19376	109.904	108.01	44.2395	43.937	down
FG1G43970	-1.30582	7.87778	340.658	344.633	133.779	143.858	down
FG1G16110	-1.30375	6.29138	115.154	117.99	45.3758	49.3026	down
FG3G28130	-1.30374	5.35221	61.0951	61.9728	25.4529	24.1957	down
FG2G08130	-1.30222	4.22834	28.593	28.1695	12.0447	10.8324	down
FG1G45210	-1.30204	5.30701	61.8769	56.6609	25.7559	22.171	down
FG3G07910	-1.3009	6.83154	168.43	167.407	67.4198	69.0439	down
FG3G09130	-1.3007	3.85197	22.2266	21.4088	9.31756	8.30146	down
FG1G08030	-1.3003	5.46668	64.7809	68.4116	25.1498	29.1563	down
FG4G37110	-1.30012	3.61582	17.6472	19.7991	7.72676	7.28909	down
FG1G41180	-1.29854	6.59291	142.295	143.262	56.5871	59.73	down
FG3G27530	-1.29828	8.14962	406.333	417.713	166.201	168.763	down
FG2G31000	-1.29794	3.78832	20.5512	21.4088	8.18127	8.90888	down
FG1G32610	-1.29743	2.01653	5.1378	7.08261	2.49983	2.32846	down
FG3G14360	-1.29718	0.602577	2.23382	1.77065	0.90903	0.708661	down
FG3G14350	-1.29718	0.602577	2.23382	1.77065	0.90903	0.708661	down
FG1G13100	-1.29669	8.56785	551.755	543.751	225.061	220.799	down
FG1G43380	-1.29571	5.2109	57.1859	53.7634	22.347	23.0821	down
FG1G06840	-1.29516	5.53667	63.5523	77.1039	24.8468	32.5984	down
FG2G42340	-1.29478	0.602439	2.34552	1.60968	0.90903	0.708661	down
FG3G21510	-1.29445	7.11833	196.912	211.673	79.1614	87.5703	down
FG1G37880	-1.29444	8.89888	668.919	706.007	271.346	289.336	down
FG3G28100	-1.29417	8.37624	473.571	487.412	187.033	205.309	down
FG1G39130	-1.29345	4.56756	33.284	39.1153	14.9233	14.2745	down
FG4G31130	-1.29335	4.02623	25.0188	24.1453	9.01455	11.3386	down
FG3G07500	-1.29008	6.12764	104.431	103.181	42.3457	42.6209	down
FG3G03130	-1.28967	2.99658	12.6211	11.1068	5.15117	4.55568	down
FG1G03420	-1.28855	0.99317	2.90397	2.57549	1.28779	0.911136	down
FG1G18070	-1.28587	6.39558	123.531	125.716	51.5875	50.4162	down
FG2G11680	-1.28569	6.85965	168.765	172.719	67.7228	72.5872	down
FG4G10580	-1.28541	4.0287	25.3539	23.6624	10.0751	10.1237	down
FG4G21690	-1.28396	8.8	633.178	648.22	254.301	272.328	down
FG1G37370	-1.28248	6.6483	149.331	145.676	59.4657	62.1597	down
FG4G20680	-1.28206	2.75664	12.3977	7.08261	3.86338	4.3532	down
FG1G44230	-1.28163	9.57199	1067.77	1108.75	448.001	446.862	down
FG3G08350	-1.28012	9.26809	893.418	871.161	377.702	348.358	down
FG1G16140	-1.27935	8.47136	504.174	518.157	204.608	216.85	down
FG1G44590	-1.27858	6.27543	116.606	112.034	47.5726	46.7716	down
FG2G36770	-1.27797	9.70453	1178.34	1203.72	491.255	490.799	down
FG3G25170	-1.27469	8.43729	498.031	499.646	214.152	197.514	down
FG1G24230	-1.2743	0.136777	1.45199	1.28775	0.454515	0.708661	down
FG2G15950	-1.27395	5.05527	47.9155	52.1538	22.8773	17.919	down
FG3G32310	-1.27332	3.09358	13.2913	12.0726	5.75719	4.65692	down
FG2G21390	-1.27071	4.13406	25.689	27.3646	11.6659	10.0225	down
FG4G14790	-1.2701	7.18624	205.959	219.561	78.8584	98.099	down
FG1G07430	-1.26865	8.23139	417.949	448.78	184.154	174.736	down
FG4G04600	-1.26815	6.58635	140.284	142.135	57.7992	59.5275	down
FG4G03140	-1.26776	6.94782	189.875	169.5	76.4343	73.0933	down
FG4G25710	-1.26669	4.54929	35.4061	34.7692	14.9233	14.1732	down
FG1G16520	-1.26645	7.67139	302.125	287.329	124.992	120.067	down
FG1G42500	-1.264	1.64202	4.35596	4.66808	2.04532	1.6198	down
FG2G23910	-1.26393	4.10602	25.9124	25.7549	10.3781	11.2373	down
FG2G28780	-1.26342	2.65969	8.82361	10.141	3.86338	3.94826	down
FG3G18160	-1.26242	5.10063	51.4897	50.866	19.8472	23.1833	down
FG1G32740	-1.26184	6.50168	134.811	131.028	57.1174	53.5545	down
FG2G34590	-1.26152	7.86669	339.988	333.044	135.976	145.377	down
FG3G00460	-1.26111	0.445526	1.56368	2.09259	0.681773	0.809899	down
FG2G11720	-1.26107	5.96949	94.7142	90.1423	40.2246	36.7491	down
FG1G08020	-1.25976	7.29103	231.313	222.941	88.3275	102.25	down
FG4G16250	-1.25965	3.14289	13.2913	13.0384	5.75719	5.1631	down
FG4G26760	-1.25829	5.77563	82.4281	79.5184	34.2401	33.5096	down
FG3G22630	-1.25742	3.26958	13.4029	15.7749	5.9087	6.17548	down
FG4G06570	-1.25742	8.31936	448.999	468.418	187.866	195.894	down
FG1G04110	-1.25539	7.06306	193.226	196.06	79.4644	83.8245	down
FG3G13080	-1.25539	5.04399	48.0272	50.705	20.0744	21.2598	down
FG2G06040	-1.25403	4.02888	23.3435	25.9159	9.54482	11.1361	down
FG3G26020	-1.25357	5.55098	68.2433	71.148	28.3315	30.1687	down
FG1G36330	-1.25165	6.89724	173.68	173.685	72.7982	73.0933	down
FG4G02420	-1.25105	6.08379	99.4052	100.444	40.9064	43.2283	down
FG3G13680	-1.24902	2.76262	11.2808	8.37036	4.16639	4.25197	down
FG4G12790	-1.24836	4.21756	27.3644	28.4914	9.84783	13.9708	down
FG4G14970	-1.24734	7.9725	356.742	365.237	146.657	157.829	down
FG4G11160	-1.24681	7.30301	223.718	234.209	94.6907	98.2002	down
FG1G37580	-1.24671	7.47643	263.145	250.789	113.856	102.351	down
FG4G15300	-1.24573	5.59828	68.355	75.8161	28.1042	32.8009	down
FG1G13990	-1.24367	4.3865	30.6034	32.0327	11.8931	14.7806	down
FG4G31090	-1.24192	1.9387	5.1378	6.1168	2.34833	2.32846	down
FG3G29460	-1.24136	5.81327	78.6306	88.2107	36.437	33.5096	down
FG3G15510	-1.24095	7.81388	322.118	324.834	137.491	136.063	down
FG4G22380	-1.24087	0.204382	1.2286	1.77065	0.454515	0.809899	down
FG4G03150	-1.2394	5.89014	86.1139	88.8546	37.4975	36.3442	down
FG1G07960	-1.23939	9.98393	1406.3	1458.21	608.52	604.286	down
FG1G07230	-1.23755	5.42753	68.355	57.7877	27.1952	26.6254	down
FG1G33440	-1.23717	4.15342	25.9124	27.3646	11.8174	10.5287	down
FG1G24950	-1.2335	6.26724	113.367	111.873	47.9514	47.8853	down
FG4G05550	-1.23346	1.80256	5.24949	4.66808	2.27258	1.92351	down
FG1G02610	-1.23251	6.74306	150.56	161.773	65.4502	67.2216	down
FG2G38450	-1.23229	5.92774	88.0127	91.1081	36.3612	40.09	down
FG2G14270	-1.23197	7.43886	249.853	249.984	105.145	107.818	down
FG1G50370	-1.2318	5.6186	70.4772	74.8503	29.4677	32.4972	down
FG4G28190	-1.23153	5.46145	62.5471	68.2506	27.2709	28.2452	down
FG1G16450	-1.23119	8.98793	715.159	726.128	305.131	308.774	down
FG3G08590	-1.23051	6.81249	160.947	165.797	69.7681	69.2463	down
FG3G08360	-1.2291	4.61799	38.6452	33.6424	15.0748	16.0967	down
FG4G11970	-1.22884	4.69794	39.3153	37.5056	15.2263	17.919	down
FG3G24130	-1.22854	5.67293	75.2799	74.8503	31.5888	32.5984	down
FG2G33500	-1.22742	7.06591	188.647	199.44	78.1766	87.874	down
FG2G12010	-1.22669	12.377	7388.82	7537.83	3120.1	3258.32	down
FG2G22830	-1.22651	3.2523	13.9614	14.3262	5.9087	6.17548	down
FG3G29520	-1.22595	4.77611	41.4375	39.5982	18.7109	15.6918	down
FG3G05260	-1.22545	6.97225	190.657	171.27	73.1012	82.6097	down
FG4G04360	-1.22482	5.96112	88.4595	94.8104	37.8763	40.4949	down
FG4G10860	-1.22467	5.0686	47.4688	52.4757	21.741	20.6524	down
FG3G08910	-1.22442	3.7441	17.4238	23.1794	8.10552	9.11136	down
FG1G11140	-1.22428	7.1491	207.299	201.854	83.7823	92.0247	down
FG4G24860	-1.22181	6.05262	101.639	91.591	38.9368	44.6457	down
FG1G22320	-1.22179	5.49876	68.5784	64.0654	31.1343	25.4106	down
FG4G32060	-1.22144	6.74049	161.282	147.769	70.7529	61.5523	down
FG1G01790	-1.22094	1.89681	5.36118	5.31196	2.80284	1.6198	down
FG1G16780	-1.22008	5.83788	82.9866	84.9913	36.2855	35.6355	down
FG2G11000	-1.21981	8.1464	408.231	399.202	175.519	171.091	down
FG4G26520	-1.21848	4.04434	24.0136	25.1111	11.0599	9.82002	down
FG1G09520	-1.21781	7.58192	267.947	282.178	117.113	119.156	down
FG1G32580	-1.21661	2.83405	10.7224	10.141	4.84816	4.04949	down
FG3G08260	-1.21649	7.81321	318.432	324.673	131.885	145.377	down
FG3G23970	-1.2163	6.55116	138.05	133.926	60.3748	56.4904	down
FG3G28670	-1.21596	4.71091	41.7725	34.9301	15.302	18.2227	down
FG1G30250	-1.21484	5.15872	53.0533	52.1538	21.2865	24.3982	down
FG1G33740	-1.21346	8.02425	375.283	366.525	168.171	151.147	down
FG3G03320	-1.21291	9.77576	1235.64	1231.41	532.389	531.901	down
FG1G30690	-1.21276	6.29395	110.463	118.634	46.7393	52.2385	down
FG2G00940	-1.21137	4.57179	36.0763	33.9643	14.7717	15.6918	down
FG4G27590	-1.2106	7.25729	222.936	216.181	95.1452	94.7581	down
FG1G52050	-1.21049	7.34565	241.812	223.907	102.645	98.8076	down
FG2G14170	-1.21014	5.79683	83.545	78.5526	34.2401	36.243	down
FG2G07470	-1.20926	8.74102	579.678	632.606	254.453	269.696	down
FG3G31060	-1.20764	0.267958	1.45199	1.60968	0.681773	0.607424	down
FG4G15930	-1.2074	7.34799	217.128	252.237	102.114	100.427	down
FG4G25890	-1.20732	7.3095	229.972	224.712	95.9785	101.44	down
FG4G33050	-1.20591	4.55453	31.9437	38.3105	15.1505	14.9831	down
FG4G06160	-1.20521	5.77424	79.3008	80.9671	35.7552	33.4083	down
FG4G35750	-1.20335	6.62734	148.438	136.34	60.0718	64.2857	down
FG3G06370	-1.20315	7.96268	349.259	361.213	153.929	154.387	down
FG1G36530	-1.20263	6.0729	95.0492	101.571	40.7549	44.7469	down
FG1G21280	-1.20055	5.24741	54.0586	57.9486	23.3318	25.4106	down
FG2G28600	-1.19901	1.85777	4.24427	6.43874	2.12107	2.4297	down
FG1G13170	-1.19826	8.12489	389.021	403.87	172.792	172.407	down
FG3G17680	-1.19822	5.82774	82.3164	83.5426	36.8915	35.1294	down
FG1G24420	-1.19809	11.5167	4024.91	4157.01	1807.99	1757.38	down
FG3G09530	-1.19768	7.08255	191.55	198.152	86.5852	82.8121	down
FG3G27680	-1.19734	6.19568	112.696	98.8346	48.4059	43.937	down
FG4G00240	-1.19582	2.36465	7.25993	7.72648	3.40886	3.03712	down
FG1G44640	-1.19489	4.82456	42.8894	40.0811	18.3321	18.0202	down
FG3G15100	-1.19418	5.86412	84.8853	84.8303	38.255	35.6355	down
FG2G36780	-1.19362	7.17683	203.055	212.156	96.8875	83.7233	down
FG1G36830	-1.19291	6.73868	154.357	153.081	66.435	68.234	down
FG2G21930	-1.19275	6.73961	157.373	149.862	69.8438	64.3869	down
FG2G00380	-1.18955	1.2053	2.90397	3.5413	1.5908	1.11361	down
FG2G06480	-1.18899	9.64315	1149.53	1089.6	496.028	486.344	down
FG4G13740	-1.18886	5.83957	78.9657	88.6936	35.9067	37.3566	down
FG1G39060	-1.18834	7.39915	246.838	234.048	106.735	104.477	down
FG4G14310	-1.18788	6.76418	157.596	154.691	67.344	70.0562	down
FG2G29420	-1.18747	1.59125	4.24427	4.18518	2.42408	1.11361	down
FG4G02430	-1.18739	8.50721	507.525	519.284	219.985	231.125	down
FG3G30750	-1.18667	2.09656	6.47809	5.63389	2.95435	2.32846	down
FG1G17830	-1.18644	5.59016	71.0356	69.2164	28.1799	34.0157	down
FG1G48720	-1.18485	8.75027	593.751	618.763	257.331	276.277	down
FG4G26000	-1.18296	5.63916	70.3655	75.3332	31.5131	32.4972	down
FG4G13240	-1.18253	5.71808	79.5242	72.9187	35.831	31.1811	down
FG1G35990	-1.18242	0.472693	1.56368	2.09259	0.833278	0.708661	down
FG3G28940	-1.18238	1.88687	6.03133	4.18518	2.19682	2.4297	down
FG1G12830	-1.18176	8.92874	683.104	685.725	300.813	302.598	down
FG2G24040	-1.1785	4.68331	40.6556	33.8034	15.908	17.4128	down
FG2G33450	-1.17817	5.00568	46.0168	48.2905	18.3321	23.6895	down
FG3G13800	-1.17809	7.77208	306.928	313.244	139.915	133.633	down
FG2G01050	-1.17806	0.170218	1.34029	1.44872	0.757525	0.404949	down
FG2G04470	-1.1768	5.89197	78.6306	95.1323	38.6338	37.6603	down
FG2G33770	-1.17667	4.88813	44.2297	42.1737	20.0744	18.0202	down
FG1G12310	-1.17664	5.95789	89.2413	90.9471	37.1187	43.0259	down
FG1G22510	-1.17663	6.07364	97.9532	96.742	42.7244	43.532	down
FG2G41070	-1.17481	4.06066	24.237	24.7891	10.8326	10.8324	down
FG4G29020	-1.17367	7.72358	288.275	311.796	126.431	139.708	down
FG3G25760	-1.17325	5.73317	75.1682	79.6794	31.0585	37.964	down
FG1G44980	-1.17185	5.45821	62.1003	66.319	28.4072	28.3464	down
FG1G41390	-1.17135	10.0698	1484.04	1510.37	648.669	681.226	down
FG2G35420	-1.1708	4.03059	23.9019	23.9843	10.2266	11.1361	down
FG4G24750	-1.17038	7.52961	271.075	252.077	117.189	115.613	down
FG2G30960	-1.16901	0.526156	1.45199	2.41453	0.984783	0.607424	down
FG2G23290	-1.16855	3.00218	12.1743	10.9459	4.54515	5.973	down
FG1G41260	-1.16837	6.45374	122.972	129.419	53.0268	59.5275	down
FG1G09410	-1.16807	8.9898	701.533	721.943	309.298	324.364	down
FG2G10900	-1.16752	8.93003	689.47	675.745	283.315	325.377	down
FG1G47930	-1.16736	7.0713	193.784	189.299	86.0549	84.5332	down
FG4G22310	-1.16674	7.31282	218.356	234.531	97.8723	103.768	down
FG3G28140	-1.16634	5.81213	76.5085	87.2449	35.6794	36.9516	down
FG4G28670	-1.16607	6.06987	95.0492	99.1565	41.3609	45.3543	down
FG2G33010	-1.16564	4.08706	24.1253	25.9159	9.39331	13.1609	down
FG4G23040	-1.16483	9.67051	1153.44	1116.8	543.146	468.729	down
FG2G37880	-1.16465	5.30912	54.617	61.4899	25.0741	26.5242	down
FG2G32390	-1.16458	6.10158	100.745	96.903	45.5273	42.5197	down
FG1G19680	-1.16396	5.70607	73.7162	77.9087	32.5736	35.1294	down
FG4G32580	-1.16215	9.05539	740.96	745.606	318.388	346.535	down
FG1G53790	-1.16091	3.7993	19.6577	21.2478	9.46907	8.60517	down
FG1G32860	-1.15947	4.94419	45.0116	44.5882	20.0744	20.045	down
FG1G21220	-1.15828	7.21812	205.735	217.79	90.4485	99.5163	down
FG2G10720	-1.15718	8.6983	581.241	580.935	259.301	261.901	down
FG4G23000	-1.15662	5.40481	63.9991	58.1096	27.2709	27.8403	down
FG2G30490	-1.15433	1.98576	5.80794	5.31196	2.80284	2.12598	down
FG3G05070	-1.15371	5.40419	61.3185	61.329	26.5134	28.8526	down
FG3G11450	-1.15237	5.42091	60.6483	63.7435	26.2861	29.865	down
FG1G06630	-1.15236	3.76957	21.1096	18.1894	9.0903	8.70641	down
FG3G02140	-1.15202	4.64066	35.2944	37.6666	17.2716	15.1856	down
FG4G23990	-1.15087	3.66361	18.8758	17.8675	7.57525	9.2126	down
FG3G34950	-1.15086	1.26952	3.57412	2.89743	1.36355	1.6198	down
FG1G08360	-1.15066	7.66915	292.184	281.051	125.37	133.532	down
FG3G36450	-1.15025	0.525798	2.01044	1.60968	0.833278	0.809899	down
FG2G29170	-1.14962	9.62151	1082.85	1105.69	488.377	498.088	down
FG2G23680	-1.14961	6.80598	155.809	163.383	68.4045	75.7255	down
FG3G20550	-1.14947	2.86072	10.3873	10.6239	4.92392	4.45444	down
FG3G20270	-1.1487	4.56976	35.9646	32.6766	15.2263	15.9955	down
FG1G06050	-1.14846	2.67079	9.38206	8.85326	3.71187	4.65692	down
FG3G27560	-1.14837	6.60095	134.365	143.584	64.3897	60.3374	down
FG1G47350	-1.14719	8.76282	589.73	623.27	257.634	290.45	down
FG1G45510	-1.14697	0.234978	1.78706	0.96581	0.984783	0.202475	down
FG4G28910	-1.14581	8.85538	641.331	649.99	287.254	296.524	down
FG4G12350	-1.14529	0.387803	1.89875	1.28775	0.833278	0.607424	down
FG2G22460	-1.14458	3.75941	20.5512	18.5114	8.56004	9.31383	down
FG1G30590	-1.14395	10.7334	2350.54	2354.65	1044.48	1085.16	down
FG1G44360	-1.1434	8.81695	635.411	620.855	270.437	299.156	down
FG1G15780	-1.14328	4.64856	37.3049	35.2521	16.0595	17.0079	down
FG1G19010	-1.14289	4.32763	29.7099	28.4914	13.4082	12.9584	down
FG1G02580	-1.14092	5.0967	46.3519	53.6025	22.4985	22.4747	down
FG4G25410	-1.14064	4.28979	29.7099	26.7208	11.8174	14.1732	down
FG2G17120	-1.13973	6.09268	96.948	98.8346	44.3152	44.4432	down
FG1G44940	-1.13799	8.09604	398.403	366.364	180.746	166.738	down
FG4G08540	-1.13717	1.60595	4.02088	4.50712	1.51505	2.4297	down
FG2G32070	-1.13669	0.810816	2.5689	1.93162	1.06054	1.01237	down
FG1G44470	-1.1364	5.44371	65.2277	59.5583	31.7403	24.7019	down
FG4G22020	-1.13581	5.2921	57.7444	55.0512	26.8922	24.297	down
FG1G23000	-1.13497	6.69503	149.555	144.389	66.5107	67.6265	down
FG3G22810	-1.13451	5.93145	88.1244	86.762	40.9064	38.5714	down
FG2G12040	-1.1344	4.69591	35.7412	39.9202	15.3778	19.2351	down
FG3G34320	-1.13429	2.20037	5.47287	7.88745	3.40886	2.4297	down
FG4G35980	-1.13383	7.75119	308.603	295.216	132.34	143.656	down
[truncated: 1,446 more rows]
