# Supplementary material for: FgCsn12 Is Involved in the Regulation of Ascosporogenesis in the Wheat Scab Fungus Fusarium graminearum
Source: Int J Mol Sci. 2022 Sep 9;23(18):10445. doi: 10.3390/ijms231810445 (PMC9499528; doi:10.3390/ijms231810445)
Supplement: Supplementary file 1 [file ijms-23-10445-s001.zip › ijms-1865500-supplementary/Table S2.xlsx]

## Sheet: Table S3
Table S2. Primers used in the study.
Name	Sequences (5’ – 3’)
FgCSN12 qPCR/F	CTCTTCCTCCCTTTGGCTACCTG
FgCSN12 qPCR/R	CGTCTGCCTCTTTTGCTTCATC
ACRIN qPCR/F	ATCCACGTCACCACTTTCAA
ACRIN qPCR/R	TGCTTGGAGATCCACATTTG
FgCSN5BD/F	GCCATGGAGGCCGAATTCATGGAGGCATCAGCTCTCAAAGCATGGGAGTTGGACAATAATGTCCAGT
FgCSN5BD/R	TGCAGGTCGACGGATCCCTCATTCCGACGTAGGGTTCG
FgCSN12BD/F	CTCTAGAGGATGAACACTACTTTCCAACAGTTCGC
FgCSN12BD/R	ACGGGATCCTCACAGTCCTGTCCCGGGGAAA
FgCSN12/1F	AGCGGTAGAGCGTTTCCTTTCAG
FgCSN12/2R	TTGACCTCCACTAGCTCCAGCCAAGCCTAGACACGCGCTGCGTCTTTAG
FgCSN12/3F	GAATAGAGTAGATGCCGACCGCGGGTTAAAGGCTATATCGCACGGGAACG
FgCSN12/4R	ACAAACTCAACTCTACATCCATCAAGGT
FgCSN12/5F	CGGGTGAAAGCGGAAAGGTTAGA
FgCSN12/6R	AAGACGGCAGGGAATGAGGTAG
FgCSN12/7F	TAGAGTAAGGGCAAGTTCTGG
FgCSN12/8R	GGATACCAAGATTGTCGTCTGTGATG
HYG/F	GGCTTGGCTGGAGCTAGTGGAGGTCAA
HY/R	GTATTGACCGATTCCTTGCGGTCCGAA
HYG/R	AACCCGCGGTCGGCATCTACTCTATTC
YG/F	GATGTAGGAGGGCGTGGATATGTCCT
H855/R	GCTGATCTGACCAGTTGC
H856/F	GTCGATGCGACGCAATCGT
H850	TTCCTCCCTTTATTTCAGATTCAA
H852	ATGTTGGCGACCTCGTATTGG
FgCSN12N/F	CGACTCACTATAGGGCGAATTGGGTACTCAAATTGGGCGGTAGAGCGTTTCCTTTCAGT
FgCSN12U/R	CACCACCCCGGTGAACAGCTCCTCGCCCTTGCTCACCAGTTGGGTTGGTTGGGATTTTTC
FgCSN12G/R	CACCACCCCGGTGAACAGCTCCTCGCCCTTGCTCACCAGTCCTGTCCCGGGGAAAG
FgCSN12S406G/R	TGACCACTGCCCATACCAATGGCAGCCTGAAAC
FgCSN12S406G/F	GTTTCAGGCTGCCATTGGTATGGGCAGTGGTCA
FgCSN12S406S/R	TGACCACTGCCCATAGAAATGGCAGCCTGAAAC
FgCSN12S406S/F	GTTTCAGGCTGCCATTTCTATGGGCAGTGGTCA
pFL2 insert/F	TAACGCCAGGGTTTTCCCAGTCA
pFL2 insert/R	CGTGCTGCTTCATGTGGTCGG
FG2G31190 qPCR/F	GACGATGCTCTTCTCCTCGTTG
FG2G31190 qPCR/R	GGGTACATTTGGCGGATCTCAC
FG2G19620 qPCR/F	GCTGTGATTGCTCCTCTGCTCT
FG2G19620 qPCR/R	TGGTGACGGTCTCTGTCTTGGT
FG2G24220 qPCR/F	CCAAGATCGCTAAAGACCAAGG
FG2G24220 qPCR/R	TCGCTCTAAACCAGTCAGGAGG
FG2G00070 qPCR/F	AAGAAGTCGTCCGCAGTGAG
FG2G00070 qPCR/R	CGTCCACTCTGGTCTTTGCT
FG1G20950 qPCR/F	TACAACCCAGAACCATCGGC
FG1G20950 qPCR/R	CAATACGAAACGACGGCGAC
